# Supplementary material for: Methyl 2-[4-(4-chloro­benzo­yl)phen­oxy]-2-methyl­propano­ate
Source: Acta Crystallogr Sect E Struct Rep Online. 2012 May 12;68(Pt 6):o1676. doi: 10.1107/S1600536812019812 (PMC3379272; doi:10.1107/S1600536812019812)
Supplement: Supplementary file 1 [file e-68-o1676-sup1.cif]

##############################################################################
#                                                                            #
# This CIF contains the data in a paper accepted for publication in          #
# Acta Crystallographica Section E. It conforms to the requirements of       #
# Notes for Authors for Acta Crystallographica Section E, and has been       #
# peer reviewed under the auspices of the IUCr Commission on Journals.       #
#                                                                            #
# Full details of the Crystallographic Information File format               #
# are given in the paper "The Crystallographic Information File (CIF):       #
# a New Standard Archive File for Crystallography" by S. R. Hall, F. H.      #
# Allen and I. D. Brown [Acta Cryst. (1991), A47, 655-685].                  #
#                                                                            #
# The current version of the core CIF dictionary is obtainable from          #
# ftp://ftp.iucr.org/pub/cif_core.dic.                                       #
#                                                                            #
# Software is freely available for graphical display of the structure(s)     #
# in this CIF. For information consult the CIF software page                 #
# http://www.iucr.org/resources/cif/software.                                #
#                                                                            #
# This file may be used for bona fide research purposes within the           #
# scientific community so long as proper attribution is given to the journal # 
# article from which it was obtained.                                        #
#                                                                            #
##############################################################################
data_global
_audit_creation_method     'from SHELXL97 CIF and IUCr SHELXL97-template'
_journal_date_recd_electronic     2012-04-12
_journal_date_accepted     2012-05-03
_journal_name_full     'Acta Crystallographica, Section E'
_journal_year     2012
_journal_volume     68
_journal_issue      6
_journal_page_first     o1676
_journal_page_last     o1676
_journal_paper_category     QO
_journal_paper_doi     10.1107/S1600536812019812
_journal_coeditor_code     JJ2129
_publ_contact_author_name     ' Kai, Guo'
_publ_contact_author_address
;
College of Life Science and Pharmaceutical Engineering
Nanjing University of Technology
Puzhunan Road No. 30 Nanjing
Nanjing 210009
People's Republic of China
;
_publ_contact_author_email     kaiguo@njut.edu.cn
_publ_contact_author_fax     '86 25  58139926'
_publ_contact_author_phone     '86 25  58139926'
_publ_section_title
;
Methyl 2-[4-(4-chlorobenzoyl)phenoxy]-2-methylpropanoate
;
loop_
    _publ_author_name
    _publ_author_address
    'Baohua Zou'
;
School of Pharmaceutical Sciences
Nanjing University of Technology
Puzhunan Road No. 30 Nanjing
Nanjing 210009
People's Republic of China
;
    'Zheng Fang'
;
School of Pharmaceutical Sciences
Nanjing University of Technology
Puzhunan Road No. 30 Nanjing
Nanjing 210009
People's Republic of China
;
    'Hui Zhong'
;
School of Pharmaceutical Sciences
Nanjing University of Technology
Puzhunan Road No. 30 Nanjing
Nanjing 210009
People's Republic of China
;
    'Kai Guo'
;
College of Life Science and Pharmaceutical Engineering,
Nanjing University of Technology,
Puzhunan Road No. 5 Nanjing,
Nanjing 210009
People's Republic of China
;
    'Ping Wei'
;
College of Life Science and Pharmaceutical Engineering,
Nanjing University of Technology,
Puzhunan Road No. 5 Nanjing,
Nanjing 210009
People's Republic of China
;
data_I
_audit_creation_method     SHELXL-97
_chemical_name_systematic
;
Methyl 2-[4-(4-chlorobenzoyl)phenoxy]-2-methylpropanoate
;
_chemical_name_common     ?
_chemical_formula_moiety     'C18 H17 Cl O4'
_chemical_formula_sum     'C18 H17 Cl O4'
_chemical_formula_iupac     'C18 H17 Cl O4'
_chemical_formula_weight     332.77
_chemical_melting_point     ?
_symmetry_cell_setting     orthorhombic
_symmetry_space_group_name_H-M     'P b c a'
_symmetry_space_group_name_Hall     '-P 2ac 2ab'
loop_
    _symmetry_equiv_pos_as_xyz
    'x, y, z'
    '-x+1/2, -y, z+1/2'
    '-x, y+1/2, -z+1/2'
    'x+1/2, -y+1/2, -z'
    '-x, -y, -z'
    'x-1/2, y, -z-1/2'
    'x, -y-1/2, z-1/2'
    '-x-1/2, y-1/2, z'
_cell_length_a     19.657(4)
_cell_length_b     7.5860(15)
_cell_length_c     22.436(5)
_cell_angle_alpha     90.00
_cell_angle_beta     90.00
_cell_angle_gamma     90.00
_cell_volume     3345.6(12)
_cell_formula_units_Z     8
_cell_measurement_reflns_used     25
_cell_measurement_theta_min     9
_cell_measurement_theta_max     12
_cell_measurement_temperature     293(2)
_exptl_crystal_description     block
_exptl_crystal_colour     colorless
_exptl_crystal_size_max     0.30
_exptl_crystal_size_mid     0.20
_exptl_crystal_size_min     0.10
_exptl_crystal_density_diffrn     1.321
_exptl_crystal_density_meas     ?
_exptl_crystal_density_method     'not measured'
_exptl_crystal_F_000     1392
_exptl_absorpt_coefficient_mu     0.245
_exptl_absorpt_correction_type     psi-scan
_exptl_absorpt_process_details     '(North <i>et al.</i>, 1968)'
_exptl_absorpt_correction_T_min     0.9301
_exptl_absorpt_correction_T_max     0.9759
_exptl_special_details     ?
_diffrn_ambient_temperature     293(2)
_diffrn_radiation_type     MoK\a
_diffrn_radiation_wavelength     0.71073
_diffrn_radiation_source     'fine-focus sealed tube'
_diffrn_radiation_monochromator     graphite
_diffrn_measurement_device_type     'Enraf--Nonius CAD-4'
_diffrn_measurement_method     \w/2\q
_diffrn_detector_area_resol_mean     16.0355
_diffrn_reflns_number     6018
_diffrn_reflns_av_R_equivalents     0.0922
_diffrn_reflns_av_sigmaI/netI     0.1133
_diffrn_reflns_theta_min     1.82
_diffrn_reflns_theta_max     25.39
_diffrn_reflns_theta_full     25.39
_diffrn_measured_fraction_theta_max     0.996
_diffrn_measured_fraction_theta_full     0.996
_diffrn_reflns_limit_h_min     0
_diffrn_reflns_limit_h_max     23
_diffrn_reflns_limit_k_min     0
_diffrn_reflns_limit_k_max     9
_diffrn_reflns_limit_l_min     -27
_diffrn_reflns_limit_l_max     27
_diffrn_standards_number     3
_diffrn_standards_interval_count     200
_diffrn_standards_interval_time     2
_diffrn_standards_decay_%     1
_refine_special_details
;
Refinement of <i>F</i>^2^ against ALL reflections. The weighted <i>R</i>-factor
<i>wR</i> and goodness of fit <i>S</i> are based on <i>F</i>^2^, conventional
<i>R</i>-factors <i>R</i> are based on <i>F</i>, with <i>F</i> set to zero for
negative <i>F</i>^2^. The threshold expression of <i>F</i>^2^ >
\s(<i>F</i>^2^) is used only for calculating <i>R</i>-factors(gt) <i>etc</i>.
and is not relevant to the choice of reflections for refinement.
<i>R</i>-factors based on <i>F</i>^2^ are statistically about twice as large
as those based on <i>F</i>, and <i>R</i>- factors based on ALL data will be
even larger.
;
_reflns_number_total     3065
_reflns_number_gt     1432
_reflns_threshold_expression     I>2\s(I)
_refine_ls_structure_factor_coef     Fsqd
_refine_ls_matrix_type     full
_refine_ls_R_factor_all     0.1794
_refine_ls_R_factor_gt     0.0672
_refine_ls_wR_factor_gt     0.1407
_refine_ls_wR_factor_ref     0.1942
_refine_ls_goodness_of_fit_ref     1.003
_refine_ls_restrained_S_all     1.003
_refine_ls_number_reflns     3065
_refine_ls_number_parameters     208
_refine_ls_number_restraints     0
_refine_ls_hydrogen_treatment     constr
_refine_ls_weighting_scheme     calc
_refine_ls_weighting_details
         'calc w=1/[\s^2^(Fo^2^)+(0.0700P)^2^+1.0000P] where P=(Fo^2^+2Fc^2^)/3'
_atom_sites_solution_hydrogens     geom
_atom_sites_solution_primary     direct
_atom_sites_solution_secondary     difmap
_refine_ls_shift/su_max     0.000
_refine_ls_shift/su_mean     0.000
_refine_diff_density_max     0.201
_refine_diff_density_min     -0.208
_refine_ls_extinction_method     none
_refine_ls_extinction_coef     ?
loop_
    _atom_type_symbol
    _atom_type_description
    _atom_type_scat_dispersion_real
    _atom_type_scat_dispersion_imag
    _atom_type_scat_source
    'C' 'C' 0.0033 0.0016
                         'International Tables Vol C Tables 4.2.6.8 and 6.1.1.4'
    'H' 'H' 0.0000 0.0000
                         'International Tables Vol C Tables 4.2.6.8 and 6.1.1.4'
    'O' 'O' 0.0106 0.0060
                         'International Tables Vol C Tables 4.2.6.8 and 6.1.1.4'
    'Cl' 'Cl' 0.1484 0.1585
                         'International Tables Vol C Tables 4.2.6.8 and 6.1.1.4'
_computing_data_collection     'CAD-4 EXPRESS (Enraf--Nonius, 1989)'
_computing_cell_refinement     'CAD-4 EXPRESS (Enraf--Nonius, 1989)'
_computing_data_reduction     'XCAD4 (Harms & Wocadlo, 1995)'
_computing_structure_solution     'SHELXS97 (Sheldrick, 2008)'
_computing_structure_refinement     'SHELXL97 (Sheldrick, 2008)'
_computing_molecular_graphics     'SHELXTL-Plus (Sheldrick, 2008)'
_computing_publication_material     'SHELXL97 (Sheldrick, 2008)'
loop_
    _atom_site_type_symbol
    _atom_site_label
    _atom_site_fract_x
    _atom_site_fract_y
    _atom_site_fract_z
    _atom_site_U_iso_or_equiv
    _atom_site_adp_type
    _atom_site_calc_flag
    _atom_site_refinement_flags
    _atom_site_occupancy
    _atom_site_symmetry_multiplicity
    _atom_site_disorder_assembly
    _atom_site_disorder_group
    Cl Cl 0.19155(8) 0.28985(19) 0.10094(7) 0.0861(5) Uani d . 1 1 . .
    O O1 0.03598(16) 1.0570(4) 0.15179(15) 0.0650(10) Uani d . 1 1 . .
    O O2 0.18493(16) 1.3480(4) 0.38182(14) 0.0641(9) Uani d . 1 1 . .
    O O3 0.1333(2) 1.6697(5) 0.34807(16) 0.0758(11) Uani d . 1 1 . .
    O O4 0.07842(17) 1.7018(4) 0.43384(15) 0.0688(10) Uani d . 1 1 . .
    C C1 0.1314(2) 0.6897(6) 0.2032(2) 0.0513(12) Uani d . 1 1 . .
    H H1A 0.1311 0.7155 0.2437 0.062 Uiso calc R 1 1 . .
    C C2 0.1552(2) 0.5266(6) 0.1842(2) 0.0569(12) Uani d . 1 1 . .
    H H2A 0.1694 0.4429 0.2119 0.068 Uiso calc R 1 1 . .
    C C3 0.1576(2) 0.4899(7) 0.1245(2) 0.0576(13) Uani d . 1 1 . .
    C C4 0.1335(3) 0.6088(7) 0.0831(2) 0.0627(13) Uani d . 1 1 . .
    H H4A 0.1341 0.5815 0.0427 0.075 Uiso calc R 1 1 . .
    C C5 0.1087(2) 0.7686(7) 0.1024(2) 0.0579(13) Uani d . 1 1 . .
    H H5A 0.0917 0.8481 0.0745 0.069 Uiso calc R 1 1 . .
    C C6 0.1083(2) 0.8146(6) 0.16303(18) 0.0451(11) Uani d . 1 1 . .
    C C7 0.0807(2) 0.9881(6) 0.1814(2) 0.0496(11) Uani d . 1 1 . .
    C C8 0.1063(2) 1.0766(6) 0.23639(19) 0.0461(11) Uani d . 1 1 . .
    C C9 0.0652(2) 1.1914(6) 0.2664(2) 0.0583(13) Uani d . 1 1 . .
    H H9A 0.0207 1.2071 0.2534 0.070 Uiso calc R 1 1 . .
    C C10 0.0875(2) 1.2857(6) 0.3158(2) 0.0576(12) Uani d . 1 1 . .
    H H10A 0.0584 1.3619 0.3359 0.069 Uiso calc R 1 1 . .
    C C11 0.1539(2) 1.2636(6) 0.33445(19) 0.0502(11) Uani d . 1 1 . .
    C C12 0.1967(2) 1.1497(6) 0.3040(2) 0.0523(12) Uani d . 1 1 . .
    H H12A 0.2417 1.1368 0.3162 0.063 Uiso calc R 1 1 . .
    C C13 0.1730(2) 1.0555(6) 0.2559(2) 0.0519(11) Uani d . 1 1 . .
    H H13A 0.2017 0.9773 0.2363 0.062 Uiso calc R 1 1 . .
    C C14 0.1484(2) 1.4503(6) 0.42572(19) 0.0488(11) Uani d . 1 1 . .
    C C15 0.0947(3) 1.3430(6) 0.4578(2) 0.0746(16) Uani d . 1 1 . .
    H H15A 0.1154 1.2408 0.4753 0.112 Uiso calc R 1 1 . .
    H H15B 0.0604 1.3066 0.4299 0.112 Uiso calc R 1 1 . .
    H H15C 0.0742 1.4134 0.4885 0.112 Uiso calc R 1 1 . .
    C C16 0.2051(2) 1.5112(7) 0.4665(2) 0.0657(14) Uani d . 1 1 . .
    H H16A 0.2249 1.4110 0.4861 0.099 Uiso calc R 1 1 . .
    H H16B 0.1870 1.5904 0.4959 0.099 Uiso calc R 1 1 . .
    H H16D 0.2392 1.5707 0.4435 0.099 Uiso calc R 1 1 . .
    C C17 0.1192(2) 1.6172(6) 0.3962(2) 0.0544(12) Uani d . 1 1 . .
    C C18 0.0490(3) 1.8640(6) 0.4124(3) 0.096(2) Uani d . 1 1 . .
    H H18D 0.0206 1.9141 0.4428 0.143 Uiso calc R 1 1 . .
    H H18A 0.0223 1.8405 0.3775 0.143 Uiso calc R 1 1 . .
    H H18B 0.0847 1.9454 0.4026 0.143 Uiso calc R 1 1 . .
loop_
    _atom_site_aniso_label
    _atom_site_aniso_U_11
    _atom_site_aniso_U_22
    _atom_site_aniso_U_33
    _atom_site_aniso_U_12
    _atom_site_aniso_U_13
    _atom_site_aniso_U_23
    Cl 0.1045(12) 0.0681(9) 0.0857(11) 0.0090(8) 0.0163(9) -0.0196(8)
    O1 0.055(2) 0.055(2) 0.085(2) -0.0014(17) -0.0228(18) 0.0061(18)
    O2 0.058(2) 0.069(2) 0.065(2) 0.0090(17) -0.0062(16) -0.0251(18)
    O3 0.095(3) 0.070(2) 0.063(2) -0.005(2) 0.008(2) 0.0145(19)
    O4 0.081(2) 0.054(2) 0.072(2) 0.0153(18) 0.008(2) -0.0068(18)
    C1 0.058(3) 0.057(3) 0.039(2) -0.009(2) -0.005(2) -0.001(2)
    C2 0.059(3) 0.051(3) 0.060(3) 0.004(2) 0.000(2) 0.003(2)
    C3 0.055(3) 0.060(3) 0.058(3) -0.006(2) 0.008(2) -0.014(3)
    C4 0.080(4) 0.065(3) 0.043(3) -0.009(3) -0.005(3) -0.009(3)
    C5 0.067(3) 0.064(3) 0.043(3) -0.010(3) -0.007(2) 0.010(2)
    C6 0.043(2) 0.051(3) 0.041(2) -0.008(2) -0.001(2) 0.003(2)
    C7 0.045(2) 0.042(3) 0.061(3) 0.002(2) -0.001(2) 0.004(2)
    C8 0.041(2) 0.049(3) 0.048(3) -0.003(2) -0.006(2) 0.003(2)
    C9 0.041(2) 0.059(3) 0.075(3) 0.004(2) -0.001(2) -0.005(3)
    C10 0.043(2) 0.053(3) 0.076(3) 0.007(2) 0.006(3) -0.012(3)
    C11 0.052(3) 0.048(3) 0.051(3) -0.001(2) -0.005(2) -0.006(2)
    C12 0.046(2) 0.049(3) 0.062(3) 0.004(2) -0.006(2) -0.009(2)
    C13 0.044(3) 0.044(3) 0.067(3) 0.001(2) -0.002(2) -0.011(2)
    C14 0.055(3) 0.045(3) 0.046(3) -0.006(2) -0.003(2) -0.006(2)
    C15 0.095(4) 0.057(3) 0.072(4) -0.009(3) 0.013(3) 0.007(3)
    C16 0.078(3) 0.060(3) 0.059(3) 0.001(3) -0.013(3) -0.004(3)
    C17 0.059(3) 0.055(3) 0.049(3) -0.005(2) -0.002(2) -0.008(3)
    C18 0.105(5) 0.048(3) 0.134(6) 0.028(3) -0.013(4) -0.021(4)
_geom_special_details
;
All e.s.d.'s (except the e.s.d. in the dihedral angle between two l.s. planes)
are estimated using the full covariance matrix. The cell e.s.d.'s are taken
into account individually in the estimation of e.s.d.'s in distances, angles
and torsion angles; correlations between e.s.d.'s in cell parameters are only
used when they are defined by crystal symmetry. An approximate (isotropic)
treatment of cell e.s.d.'s is used for estimating e.s.d.'s involving l.s.
planes.
;
loop_
    _geom_bond_atom_site_label_1
    _geom_bond_atom_site_label_2
    _geom_bond_site_symmetry_2
    _geom_bond_distance
    _geom_bond_publ_flag
    Cl C3 . 1.740(5) ?
    O1 C7 . 1.219(5) ?
    O2 C11 . 1.382(5) ?
    O2 C14 . 1.445(5) ?
    O3 C17 . 1.183(5) ?
    O4 C17 . 1.330(5) ?
    O4 C18 . 1.442(6) ?
    C1 C6 . 1.385(6) ?
    C1 C2 . 1.390(6) ?
    C1 H1A . 0.9300 ?
    C2 C3 . 1.370(6) ?
    C2 H2A . 0.9300 ?
    C3 C4 . 1.378(7) ?
    C4 C5 . 1.376(6) ?
    C4 H4A . 0.9300 ?
    C5 C6 . 1.405(6) ?
    C5 H5A . 0.9300 ?
    C6 C7 . 1.482(6) ?
    C7 C8 . 1.493(6) ?
    C8 C9 . 1.367(6) ?
    C8 C13 . 1.391(5) ?
    C9 C10 . 1.390(6) ?
    C9 H9A . 0.9300 ?
    C10 C11 . 1.381(6) ?
    C10 H10A . 0.9300 ?
    C11 C12 . 1.386(6) ?
    C12 C13 . 1.377(6) ?
    C12 H12A . 0.9300 ?
    C13 H13A . 0.9300 ?
    C14 C15 . 1.514(6) ?
    C14 C16 . 1.515(6) ?
    C14 C17 . 1.539(6) ?
    C15 H15A . 0.9600 ?
    C15 H15B . 0.9600 ?
    C15 H15C . 0.9600 ?
    C16 H16A . 0.9600 ?
    C16 H16B . 0.9600 ?
    C16 H16D . 0.9600 ?
    C18 H18D . 0.9600 ?
    C18 H18A . 0.9600 ?
    C18 H18B . 0.9600 ?
loop_
    _geom_angle_atom_site_label_1
    _geom_angle_atom_site_label_2
    _geom_angle_atom_site_label_3
    _geom_angle_site_symmetry_1
    _geom_angle_site_symmetry_3
    _geom_angle
    _geom_angle_publ_flag
    C11 O2 C14 . . 123.6(3) ?
    C17 O4 C18 . . 116.2(4) ?
    C6 C1 C2 . . 121.3(4) ?
    C6 C1 H1A . . 119.3 ?
    C2 C1 H1A . . 119.3 ?
    C3 C2 C1 . . 119.5(5) ?
    C3 C2 H2A . . 120.3 ?
    C1 C2 H2A . . 120.3 ?
    C2 C3 C4 . . 121.0(5) ?
    C2 C3 Cl . . 119.2(4) ?
    C4 C3 Cl . . 119.9(4) ?
    C5 C4 C3 . . 119.2(4) ?
    C5 C4 H4A . . 120.4 ?
    C3 C4 H4A . . 120.4 ?
    C4 C5 C6 . . 121.6(4) ?
    C4 C5 H5A . . 119.2 ?
    C6 C5 H5A . . 119.2 ?
    C1 C6 C5 . . 117.4(4) ?
    C1 C6 C7 . . 123.2(4) ?
    C5 C6 C7 . . 119.4(4) ?
    O1 C7 C6 . . 119.6(4) ?
    O1 C7 C8 . . 120.0(4) ?
    C6 C7 C8 . . 120.4(4) ?
    C9 C8 C13 . . 118.4(4) ?
    C9 C8 C7 . . 119.6(4) ?
    C13 C8 C7 . . 121.8(4) ?
    C8 C9 C10 . . 122.3(4) ?
    C8 C9 H9A . . 118.9 ?
    C10 C9 H9A . . 118.9 ?
    C11 C10 C9 . . 118.6(4) ?
    C11 C10 H10A . . 120.7 ?
    C9 C10 H10A . . 120.7 ?
    C10 C11 O2 . . 126.4(4) ?
    C10 C11 C12 . . 120.0(4) ?
    O2 C11 C12 . . 113.5(4) ?
    C13 C12 C11 . . 120.3(4) ?
    C13 C12 H12A . . 119.9 ?
    C11 C12 H12A . . 119.9 ?
    C12 C13 C8 . . 120.4(4) ?
    C12 C13 H13A . . 119.8 ?
    C8 C13 H13A . . 119.8 ?
    O2 C14 C15 . . 112.4(4) ?
    O2 C14 C16 . . 102.1(3) ?
    C15 C14 C16 . . 112.9(4) ?
    O2 C14 C17 . . 109.5(4) ?
    C15 C14 C17 . . 112.8(4) ?
    C16 C14 C17 . . 106.4(3) ?
    C14 C15 H15A . . 109.5 ?
    C14 C15 H15B . . 109.5 ?
    H15A C15 H15B . . 109.5 ?
    C14 C15 H15C . . 109.5 ?
    H15A C15 H15C . . 109.5 ?
    H15B C15 H15C . . 109.5 ?
    C14 C16 H16A . . 109.5 ?
    C14 C16 H16B . . 109.5 ?
    H16A C16 H16B . . 109.5 ?
    C14 C16 H16D . . 109.5 ?
    H16A C16 H16D . . 109.5 ?
    H16B C16 H16D . . 109.5 ?
    O3 C17 O4 . . 123.9(5) ?
    O3 C17 C14 . . 125.6(5) ?
    O4 C17 C14 . . 110.4(4) ?
    O4 C18 H18D . . 109.5 ?
    O4 C18 H18A . . 109.5 ?
    H18D C18 H18A . . 109.5 ?
    O4 C18 H18B . . 109.5 ?
    H18D C18 H18B . . 109.5 ?
    H18A C18 H18B . . 109.5 ?
loop_
    _geom_torsion_atom_site_label_1
    _geom_torsion_atom_site_label_2
    _geom_torsion_atom_site_label_3
    _geom_torsion_atom_site_label_4
    _geom_torsion_site_symmetry_1
    _geom_torsion_site_symmetry_2
    _geom_torsion_site_symmetry_3
    _geom_torsion_site_symmetry_4
    _geom_torsion
    _geom_torsion_publ_flag
    C6 C1 C2 C3 . . . . 1.8(7) ?
    C1 C2 C3 C4 . . . . -3.3(7) ?
    C1 C2 C3 Cl . . . . 176.7(4) ?
    C2 C3 C4 C5 . . . . 1.9(7) ?
    Cl C3 C4 C5 . . . . -178.1(4) ?
    C3 C4 C5 C6 . . . . 1.1(7) ?
    C2 C1 C6 C5 . . . . 1.1(6) ?
    C2 C1 C6 C7 . . . . 178.2(4) ?
    C4 C5 C6 C1 . . . . -2.5(6) ?
    C4 C5 C6 C7 . . . . -179.8(4) ?
    C1 C6 C7 O1 . . . . -147.6(4) ?
    C5 C6 C7 O1 . . . . 29.5(6) ?
    C1 C6 C7 C8 . . . . 31.1(6) ?
    C5 C6 C7 C8 . . . . -151.8(4) ?
    O1 C7 C8 C9 . . . . 25.5(6) ?
    C6 C7 C8 C9 . . . . -153.2(4) ?
    O1 C7 C8 C13 . . . . -149.8(4) ?
    C6 C7 C8 C13 . . . . 31.5(6) ?
    C13 C8 C9 C10 . . . . -0.6(7) ?
    C7 C8 C9 C10 . . . . -176.1(4) ?
    C8 C9 C10 C11 . . . . 0.9(7) ?
    C9 C10 C11 O2 . . . . 179.0(4) ?
    C9 C10 C11 C12 . . . . 0.1(7) ?
    C14 O2 C11 C10 . . . . 11.3(7) ?
    C14 O2 C11 C12 . . . . -169.7(4) ?
    C10 C11 C12 C13 . . . . -1.2(7) ?
    O2 C11 C12 C13 . . . . 179.7(4) ?
    C11 C12 C13 C8 . . . . 1.5(7) ?
    C9 C8 C13 C12 . . . . -0.5(7) ?
    C7 C8 C13 C12 . . . . 174.8(4) ?
    C11 O2 C14 C15 . . . . 58.5(5) ?
    C11 O2 C14 C16 . . . . 179.8(4) ?
    C11 O2 C14 C17 . . . . -67.7(5) ?
    C18 O4 C17 O3 . . . . 1.8(7) ?
    C18 O4 C17 C14 . . . . 178.3(4) ?
    O2 C14 C17 O3 . . . . -11.3(6) ?
    C15 C14 C17 O3 . . . . -137.3(5) ?
    C16 C14 C17 O3 . . . . 98.3(5) ?
    O2 C14 C17 O4 . . . . 172.2(3) ?
    C15 C14 C17 O4 . . . . 46.3(5) ?
    C16 C14 C17 O4 . . . . -78.1(5) ?
loop_
    _geom_hbond_atom_site_label_D
    _geom_hbond_atom_site_label_H
    _geom_hbond_atom_site_label_A
    _geom_hbond_site_symmetry_A
    _geom_hbond_distance_DH
    _geom_hbond_distance_HA
    _geom_hbond_distance_DA
    _geom_hbond_angle_DHA
    _geom_hbond_publ_flag
    C1 H1A O3 1_545 0.93 2.37 3.254(6) 159 yes
_iucr_refine_instructions_details
;
TITL Q in Pbca
CELL 0.71073  19.6570   7.5860  22.4360  90.000  90.000  90.000
ZERR    8.00   0.0039   0.0015   0.0045   0.000   0.000   0.000
LATT  1
SYMM 0.5-X, -Y, 0.5+Z
SYMM -X, 0.5+Y, 0.5-Z
SYMM 0.5+X, 0.5-Y, -Z
SFAC C H O CL
UNIT 144 136 32 8
ACTA
L.S. 40
BOND $H
CONF
SIZE .3 .2 .1
FMAP 2
PLAN 10
WGHT    0.070000    1.000000
FVAR       1.00753
CL    4    0.191545    0.289865    0.100940    11.00000    0.10449    0.06810 =
         0.08569   -0.01954    0.01639    0.00898
O1    3    0.035987    1.057027    0.151784    11.00000    0.05470    0.05477 =
         0.08540    0.00617   -0.02280   -0.00142
C1    1    0.131434    0.689667    0.203208    11.00000    0.05806    0.05739 =
         0.03836   -0.00118   -0.00524   -0.00907
AFIX  43
H1A   2    0.131080    0.715515    0.243726    11.00000   -1.20000
AFIX   0
O2    3    0.184924    1.347996    0.381827    11.00000    0.05800    0.06923 =
         0.06477   -0.02505   -0.00622    0.00891
C2    1    0.155196    0.526544    0.184231    11.00000    0.05908    0.05127 =
         0.06018    0.00278    0.00039    0.00422
AFIX  43
H2A   2    0.169369    0.442898    0.211874    11.00000   -1.20000
AFIX   0
O3    3    0.133272    1.669652    0.348066    11.00000    0.09516    0.06954 =
         0.06283    0.01444    0.00806   -0.00498
C3    1    0.157580    0.489932    0.124498    11.00000    0.05508    0.06005 =
         0.05804   -0.01441    0.00795   -0.00630
O4    3    0.078406    1.701781    0.433846    11.00000    0.08105    0.05357 =
         0.07166   -0.00681    0.00778    0.01519
C4    1    0.133541    0.608809    0.083118    11.00000    0.08040    0.06503 =
         0.04284   -0.00900   -0.00538   -0.00861
AFIX  43
H4A   2    0.134125    0.581445    0.042716    11.00000   -1.20000
AFIX   0
C5    1    0.108641    0.768654    0.102356    11.00000    0.06738    0.06357 =
         0.04265    0.00965   -0.00661   -0.01018
AFIX  43
H5A   2    0.091663    0.848151    0.074527    11.00000   -1.20000
AFIX   0
C6    1    0.108275    0.814497    0.163031    11.00000    0.04321    0.05097 =
         0.04118    0.00252   -0.00075   -0.00840
C7    1    0.080703    0.988085    0.181360    11.00000    0.04510    0.04197 =
         0.06141    0.00395   -0.00080    0.00214
C8    1    0.106328    1.076603    0.236402    11.00000    0.04103    0.04910 =
         0.04824    0.00286   -0.00646   -0.00351
C9    1    0.065169    1.191393    0.266425    11.00000    0.04049    0.05957 =
         0.07487   -0.00544   -0.00118    0.00436
AFIX  43
H9A   2    0.020668    1.206989    0.253377    11.00000   -1.20000
AFIX   0
C10   1    0.087538    1.285689    0.315816    11.00000    0.04357    0.05322 =
         0.07570   -0.01192    0.00578    0.00682
AFIX  43
H10A  2    0.058410    1.361958    0.335864    11.00000   -1.20000
AFIX   0
C11   1    0.153913    1.263650    0.334449    11.00000    0.05209    0.04786 =
         0.05067   -0.00644   -0.00442   -0.00097
C12   1    0.196738    1.149636    0.304053    11.00000    0.04578    0.04917 =
         0.06221   -0.00895   -0.00550    0.00389
AFIX  43
H12A  2    0.241680    1.136685    0.316243    11.00000   -1.20000
AFIX   0
C13   1    0.172998    1.055521    0.255897    11.00000    0.04432    0.04444 =
         0.06663   -0.01122   -0.00193    0.00059
AFIX  43
H13A  2    0.201730    0.977317    0.236267    11.00000   -1.20000
AFIX   0
C14   1    0.148380    1.450309    0.425716    11.00000    0.05530    0.04457 =
         0.04630   -0.00630   -0.00295   -0.00628
C15   1    0.094729    1.342933    0.457780    11.00000    0.09477    0.05697 =
         0.07181    0.00742    0.01342   -0.00887
AFIX  33
H15A  2    0.115422    1.240463    0.475151    11.00000   -1.50000
H15B  2    0.060344    1.307087    0.429916    11.00000   -1.50000
H15C  2    0.074410    1.413178    0.488599    11.00000   -1.50000
AFIX   0
C16   1    0.205054    1.511212    0.466558    11.00000    0.07729    0.06049 =
         0.05904   -0.00413   -0.01302    0.00068
AFIX  33
H16A  2    0.237663    1.577846    0.444040    11.00000   -1.50000
H16B  2    0.226972    1.410507    0.483955    11.00000   -1.50000
H16C  2    0.186449    1.583885    0.497563    11.00000   -1.50000
AFIX   0
C17   1    0.119236    1.617224    0.396198    11.00000    0.05883    0.05485 =
         0.04932   -0.00749   -0.00218   -0.00535
C18   1    0.049050    1.864019    0.412373    11.00000    0.10452    0.04809 =
         0.13391   -0.02087   -0.01244    0.02737
AFIX  33
H18A  2    0.020241    1.913455    0.442611    11.00000   -1.50000
H18B  2    0.022657    1.840711    0.377244    11.00000   -1.50000
H18C  2    0.084711    1.945886    0.402969    11.00000   -1.50000
HKLF 4
REM  Q in Pbca
REM R1 =  0.0672 for   1432 Fo > 4sig(Fo)  and  0.1794 for all   3065 data
REM    208 parameters refined using      0 restraints
END
WGHT      0.0449      0.9931
REM Highest difference peak  0.197,  deepest hole -0.209,  1-sigma level  0.048
Q1    1   0.2735  1.4010  0.4525  11.00000  0.05    0.20
Q2    1   0.1726  1.2594  0.3677  11.00000  0.05    0.20
Q3    1   0.2049  0.1187  0.0565  11.00000  0.05    0.18
Q4    1  -0.0003  1.1509  0.4394  11.00000  0.05    0.17
Q5    1   0.3245  1.5389  0.4377  11.00000  0.05    0.17
Q6    1   0.1520  0.4401  0.1892  11.00000  0.05    0.17
Q7    1   0.2855  1.4543  0.4119  11.00000  0.05    0.16
Q8    1   0.1325  0.1539  0.0980  11.00000  0.05    0.16
Q9    1   0.1114  1.1587  0.4381  11.00000  0.05    0.16
Q10   1   0.2851  1.1810  0.3732  11.00000  0.05    0.16
;
