# Supplementary material for: Methyl 2-[4-(4-chloro­benzo­yl)phen­oxy]-2-methyl­propano­ate
Source: Acta Crystallogr Sect E Struct Rep Online. 2012 May 12;68(Pt 6):o1676. doi: 10.1107/S1600536812019812 (PMC3379272; doi:10.1107/S1600536812019812)
Supplement: Supplementary file 2 [file e-68-o1676-Isup2.hkl]

# 
# h,k,l, Fc-squared, Fo-squared, sigma(Fo-squared) and status flag 
# 
data_I
_shelx_title ' Q in Pbca' 
_shelx_refln_list_code          4 
_shelx_F_calc_maximum      408.43 
_exptl_crystal_F_000      1392.00 
_reflns_d_resolution_high  0.8288 
 
loop_ 
 _symmetry_equiv_pos_as_xyz 
 'x, y, z' 
 '-x+1/2, -y, z+1/2' 
 '-x, y+1/2, -z+1/2' 
 'x+1/2, -y+1/2, -z' 
 '-x, -y, -z' 
 'x-1/2, y, -z-1/2' 
 'x, -y-1/2, z-1/2' 
 '-x-1/2, y-1/2, z' 
 
_cell_length_a    19.6570 
_cell_length_b     7.5860 
_cell_length_c    22.4360 
_cell_angle_alpha  90.000 
_cell_angle_beta   90.000 
_cell_angle_gamma  90.000 
 
_shelx_F_squared_multiplier     1.000 
 
loop_ 
 _refln_index_h 
 _refln_index_k 
 _refln_index_l 
 _refln_F_squared_calc 
 _refln_F_squared_meas 
 _refln_F_squared_sigma 
 _refln_observed_status 
   4   0   0   166811.52   164202.69   1970.38 o 
   8   0   0     9532.51     9618.20    120.88 o 
  10   0   0     2095.14     2140.01     81.75 o 
  12   0   0      194.19      148.90     49.63 o 
  14   0   0      268.36      169.19     49.15 o 
  16   0   0       39.78      102.74     44.04 o 
  18   0   0      514.62      426.05     73.04 o 
  20   0   0       98.78      147.73     59.49 o 
  22   0   0       61.02       68.86     20.83 o 
   2   1   0      860.35      780.87     25.52 o 
   8   1   0       33.12       87.11     25.29 o 
  10   1   0    14033.39    13761.67    149.72 o 
  12   1   0     2380.00     2576.64     69.81 o 
  14   1   0       58.35      113.74     35.13 o 
  16   1   0       89.05       50.29     45.46 o 
  18   1   0       76.05        7.99     52.92 o 
  20   1   0      128.32      185.21     56.04 o 
  22   1   0      160.50      256.99     45.40 o 
   2   2   0       91.70       82.95     16.77 o 
   4   2   0     4982.67     4904.43     70.94 o 
   6   2   0     4373.09     4320.36     74.02 o 
   8   2   0      447.45      355.05     38.67 o 
  10   2   0     5480.46     5697.40     97.79 o 
  12   2   0       96.38       98.08     33.57 o 
  14   2   0       37.20      -34.86     34.86 o 
  16   2   0     1467.32     1606.04     76.11 o 
  18   2   0       90.29      114.75     52.51 o 
  20   2   0        0.06       31.64     51.87 o 
  22   2   0       11.98      -34.08     36.08 o 
   2   3   0        0.49      -17.70     17.70 o 
   4   3   0     2840.93     2690.14     57.91 o 
   6   3   0      406.60      375.55     34.46 o 
   8   3   0        0.82       35.92     23.09 o 
  10   3   0      458.85      500.20     38.81 o 
  12   3   0      570.93      657.37     46.07 o 
  14   3   0      151.73      101.51     47.06 o 
  16   3   0      617.68      617.95     65.70 o 
  18   3   0       39.74      107.29     45.85 o 
  20   3   0        7.77      -53.01     53.01 o 
  22   3   0        1.05      -41.98     41.98 o 
   0   4   0     1798.53     1602.01     55.95 o 
   2   4   0      510.80      530.55     33.27 o 
   4   4   0      310.95      323.50     30.68 o 
   6   4   0      337.99      379.28     34.56 o 
   8   4   0      703.05      765.63     48.34 o 
  10   4   0       15.08       49.85     35.85 o 
  12   4   0     1395.44     1517.77     72.10 o 
  14   4   0      294.97      198.58     57.27 o 
  16   4   0      670.83      566.42     71.03 o 
  18   4   0       15.20       95.55     38.06 o 
  20   4   0        2.55        6.21     39.76 o 
   2   5   0     2024.08     1976.63     65.13 o 
   4   5   0       79.94       65.46     29.18 o 
   6   5   0      313.57      324.22     42.06 o 
   8   5   0     2492.07     2556.56     80.20 o 
  10   5   0      368.02      306.81     50.69 o 
  12   5   0      126.63       98.90     44.05 o 
  14   5   0       30.42      -48.60     48.60 o 
  16   5   0      132.43      152.24     48.32 o 
  18   5   0       30.60      -26.03     41.66 o 
   0   6   0     1257.77     1269.31     68.37 o 
   2   6   0       51.58       39.05     37.28 o 
   4   6   0       20.32      -36.95     36.95 o 
   6   6   0       51.34       59.60     37.68 o 
   8   6   0      332.93      316.49     49.09 o 
  10   6   0       61.58       13.95     47.95 o 
  12   6   0        3.08       99.71     43.10 o 
  14   6   0      182.83      203.57     43.21 o 
  16   6   0       29.88       12.80     37.13 o 
   2   7   0       11.75        6.93     36.41 o 
   4   7   0        6.77      -13.77     37.88 o 
   6   7   0      132.30      179.93     49.46 o 
   8   7   0       15.37       56.80     45.94 o 
  10   7   0        0.01       28.67     46.98 o 
  12   7   0       25.03      -13.70     43.24 o 
  14   7   0       64.68       12.67     40.42 o 
   0   8   0      168.27      203.76     55.00 o 
   2   8   0       15.80       48.09     41.97 o 
   4   8   0        8.63      -44.08     44.08 o 
   6   8   0        0.11      -38.96     51.13 o 
   8   8   0        0.30       75.59     43.83 o 
  10   8   0        5.26        6.71     45.66 o 
   2   9   0        1.98       32.00     58.01 o 
   4   9   0       24.50      -60.64     60.64 o 
   1   1   1     6897.53     7039.45     53.62 o 
   2   1   1     1288.30     1280.82     19.31 o 
   3   1   1      361.23      328.05     13.78 o 
   5   1   1     1116.36     1142.75     42.28 o 
   6   1   1     9189.89     9501.85    216.55 o 
   7   1   1     2553.80     2505.96     42.36 o 
   8   1   1     2223.85     2339.10    117.71 o 
   9   1   1      908.30      953.71    172.90 o 
  10   1   1       83.14       74.15     59.37 o 
  11   1   1       97.50       65.34     23.15 o 
  12   1   1     1760.58     1775.98     72.20 o 
  13   1   1      116.33      263.97     74.44 o 
  14   1   1        3.65        4.71      1.40 o 
  15   1   1       13.23       -6.97     37.08 o 
  16   1   1      397.49      432.49     31.53 o 
  17   1   1       61.61       95.79     35.00 o 
  18   1   1        2.11      -25.07    100.79 o 
  19   1   1       23.16       11.23     37.06 o 
  20   1   1        0.69       62.86     32.17 o 
  21   1   1        0.02      -57.36     57.36 o 
  22   1   1       23.79       46.14     30.74 o 
  23   1   1        1.66       74.18     31.33 o 
   0   2   1     8187.85     7682.32    405.98 o 
   1   2   1       27.15       44.83     26.14 o 
   2   2   1      138.23      140.73     30.30 o 
   3   2   1     1947.20     1812.60     72.52 o 
   4   2   1     2811.87     2656.17     50.15 o 
   5   2   1      256.47      315.38     47.38 o 
   6   2   1       41.61       25.95     37.86 o 
   7   2   1     1413.21     1410.04     32.69 o 
   8   2   1     2639.81     2932.34     45.97 o 
   9   2   1     1386.31     1441.65     57.81 o 
  10   2   1      940.24      877.66     67.39 o 
  11   2   1      331.80      307.27     27.43 o 
  12   2   1      912.32      884.40    112.19 o 
  13   2   1       13.77       28.43     71.22 o 
  14   2   1       65.30      188.31    100.52 o 
  15   2   1       33.11       67.40     80.75 o 
  16   2   1      107.66      101.86     34.33 o 
  17   2   1       70.74        2.64     92.39 o 
  18   2   1        0.01      -13.93     33.65 o 
  19   2   1       75.49       -3.10    113.50 o 
  20   2   1       52.27      -60.20    144.06 o 
  21   2   1       40.51       -4.27     66.98 o 
  22   2   1       26.40        5.26     33.86 o 
  23   2   1       32.74       25.93     62.46 o 
   1   3   1     1233.65     1225.80     29.68 o 
   2   3   1     5327.35     4983.77     54.70 o 
   3   3   1      396.45      379.75     29.96 o 
   4   3   1       30.54       41.63     56.01 o 
   5   3   1     9491.26     9657.18     81.89 o 
   6   3   1      162.53      138.51     18.75 o 
   7   3   1      596.71      455.45     25.67 o 
   8   3   1      181.28      157.18     37.98 o 
   9   3   1       33.73       65.07     79.58 o 
  10   3   1        8.63       -4.78     21.08 o 
  11   3   1      564.77      470.07     32.86 o 
  12   3   1      337.91      418.40     30.91 o 
  13   3   1      465.43      443.17     35.01 o 
  14   3   1       45.40       39.62     50.45 o 
  15   3   1      431.52      516.61     64.37 o 
  16   3   1      117.99      245.10    124.54 o 
  17   3   1       82.86      116.55     38.53 o 
  18   3   1      248.62      180.96    109.63 o 
  19   3   1       13.26        7.65     35.49 o 
  20   3   1      499.10      508.33     43.42 o 
  21   3   1       13.64      -58.89     69.34 o 
  22   3   1      246.12      227.23     32.10 o 
   0   4   1     3643.65     3367.65    119.42 o 
   1   4   1     3333.73     3569.49     54.27 o 
   2   4   1      141.30      166.92     41.31 o 
   3   4   1      756.95      700.03     52.78 o 
   4   4   1        0.70      -17.02     17.02 o 
   5   4   1       59.46       60.61     24.75 o 
   6   4   1      415.17      468.62     26.27 o 
   7   4   1      195.84      200.49     20.42 o 
   8   4   1      322.82      317.31     41.87 o 
   9   4   1        7.91      -32.50     32.50 o 
  10   4   1     1127.57     1131.80     59.54 o 
  11   4   1       47.85       45.31     53.49 o 
  12   4   1       24.71       71.73     28.48 o 
  13   4   1       84.23       51.04     33.31 o 
  14   4   1     2418.79     2382.24     66.53 o 
  15   4   1        0.21       51.19     45.21 o 
  16   4   1      344.58      273.28     69.08 o 
  17   4   1       23.83       48.97     73.47 o 
  18   4   1       90.82       47.71     39.89 o 
  19   4   1       32.00       13.95     44.63 o 
  20   4   1       32.95       45.97     25.26 o 
  21   4   1       23.25       72.04     66.61 o 
   1   5   1      509.19      483.71     34.33 o 
   2   5   1     1600.85     1677.10    140.97 o 
   3   5   1      358.59      333.06     32.22 o 
   4   5   1     1501.92     1628.19     60.87 o 
   5   5   1     2367.38     2345.60    135.26 o 
   6   5   1        8.80      -15.31     22.58 o 
   7   5   1      174.69      242.74     23.54 o 
   8   5   1      219.09      245.79    117.60 o 
   9   5   1      109.59       94.96     27.67 o 
  10   5   1       18.88      -29.22     46.93 o 
  11   5   1        1.07        1.40      0.42 o 
  12   5   1       17.67      -32.25     32.25 o 
  13   5   1      201.79      234.18     31.84 o 
  14   5   1       15.53       37.01     45.78 o 
  15   5   1        0.07       53.69     34.65 o 
  16   5   1       11.31       68.08     30.18 o 
  17   5   1       19.10       22.20     27.52 o 
  18   5   1       78.74       89.26     27.71 o 
  19   5   1        0.37      -11.40     29.34 o 
   0   6   1       29.65       62.21     58.98 o 
   1   6   1      756.92      796.15     41.65 o 
   2   6   1      493.93      539.09    123.21 o 
   3   6   1        0.91       28.45     23.11 o 
   4   6   1      125.04      113.83     27.98 o 
   5   6   1      102.47       49.11     55.25 o 
   6   6   1        3.78      -29.74     29.74 o 
   7   6   1       83.64       68.18     42.79 o 
   8   6   1       20.14       75.75     44.03 o 
   9   6   1     1143.42     1069.43     67.06 o 
  10   6   1      570.52      636.82     80.43 o 
  11   6   1       35.69       26.53     33.44 o 
  12   6   1        0.00       31.72     38.41 o 
  13   6   1        1.70      -30.36    102.63 o 
  14   6   1        1.18       78.28     87.57 o 
  15   6   1       55.97       51.48     30.05 o 
  16   6   1        2.31       41.51     47.85 o 
  17   6   1       45.65      109.08     24.17 o 
   1   7   1       65.72       38.09     29.56 o 
   2   7   1        1.32       25.19     89.10 o 
   3   7   1      286.78      316.35     62.90 o 
   4   7   1       17.14      -29.63     29.63 o 
   5   7   1      318.86      354.71     40.52 o 
   6   7   1      141.05      159.46     32.64 o 
   7   7   1      105.21       90.93     32.24 o 
   8   7   1      123.03       97.30     38.90 o 
   9   7   1       46.57        6.92     46.64 o 
  10   7   1       97.81      166.43     33.36 o 
  11   7   1      147.42       29.09     81.54 o 
  12   7   1        8.67       -3.62     29.20 o 
  13   7   1       91.98       98.55     26.68 o 
  14   7   1        2.22      -53.25     53.25 o 
  15   7   1       67.92       34.50     26.65 o 
   0   8   1       99.34      192.09     52.89 o 
   1   8   1      123.66       84.19     33.98 o 
   2   8   1      131.18      190.83     47.33 o 
   3   8   1       14.36       31.63     29.60 o 
   4   8   1        0.50        0.40     39.49 o 
   5   8   1        0.14       39.85     31.97 o 
   6   8   1      128.17      104.15     33.78 o 
   7   8   1       35.87       -3.56     29.42 o 
   8   8   1       40.28       33.40     34.09 o 
   9   8   1       30.29       68.51     47.23 o 
  10   8   1        1.00       23.41     28.59 o 
  11   8   1       11.69      -26.18     28.85 o 
   1   9   1       19.77      -20.86     44.43 o 
   2   9   1      100.90      142.65    121.88 o 
   3   9   1       41.30      114.61     85.83 o 
   4   9   1       39.15       40.42     12.06 o 
   0   0   2    10164.72    10192.60     63.26 o 
   1   0   2        4.97        5.73      6.70 o 
   2   0   2      922.55      906.54     21.27 o 
   3   0   2     1235.02     1069.90     44.34 o 
   4   0   2     5547.43     5793.41     74.62 o 
   5   0   2     1635.40     1564.68     28.77 o 
   6   0   2      748.13      812.47     53.81 o 
   7   0   2      591.62      549.07     38.59 o 
   8   0   2       77.02       46.52     15.72 o 
   9   0   2      287.77      242.10     89.83 o 
  10   0   2      567.05      473.02     27.07 o 
  11   0   2     2164.77     2408.33     75.99 o 
  12   0   2      246.74      248.01     26.22 o 
  13   0   2      379.69      387.08     74.38 o 
  14   0   2      105.17      134.77     25.14 o 
  15   0   2      171.39      155.86     27.76 o 
  16   0   2        6.42      -31.58    101.44 o 
  17   0   2      298.98      346.45     41.95 o 
  18   0   2       61.68      -63.06     79.21 o 
  19   0   2        2.26      -33.78     33.78 o 
  20   0   2       17.35        7.95     35.11 o 
  21   0   2       10.11       -0.89     37.01 o 
  22   0   2       34.49       65.53     58.26 o 
  23   0   2       34.62      103.99     35.07 o 
   1   1   2      438.73      374.12     33.26 o 
   2   1   2     2737.97     2567.34     93.28 o 
   3   1   2     3466.39     3597.18     34.76 o 
   4   1   2     6301.49     6313.98    305.59 o 
   5   1   2     8849.77     8777.86    139.11 o 
   6   1   2     3489.57     3745.96    130.42 o 
   7   1   2     1453.18     1489.92     47.12 o 
   8   1   2      161.98      188.53     19.57 o 
   9   1   2      508.77      489.60     59.86 o 
  10   1   2     1465.05     1548.32     38.85 o 
  11   1   2      276.60      243.26     25.44 o 
  12   1   2      110.50      132.54     22.51 o 
  13   1   2      411.85      404.31     26.89 o 
  14   1   2      144.50      117.90     49.12 o 
  15   1   2      407.37      495.06     82.70 o 
  16   1   2       15.18       28.93     56.09 o 
  17   1   2        2.43      -34.23     34.23 o 
  18   1   2        0.84      -22.91     35.90 o 
  19   1   2      124.65        8.10     54.44 o 
  20   1   2       34.80      -40.77     40.77 o 
  21   1   2       12.62       -8.38     40.26 o 
  22   1   2        0.35      -25.95     32.26 o 
  23   1   2       26.42      -10.27     34.96 o 
   0   2   2      156.40      146.17     12.08 o 
   1   2   2      149.74      202.57     24.20 o 
   2   2   2      326.96      305.37     33.52 o 
   3   2   2    13601.53    12158.35    350.68 o 
   4   2   2       47.26       70.94     14.73 o 
   5   2   2      677.98      602.46     21.54 o 
   6   2   2        4.83       -7.68     40.96 o 
   7   2   2      496.96      552.18     39.45 o 
   8   2   2     1176.15     1063.91     32.26 o 
   9   2   2     1411.70     1443.81     46.63 o 
  10   2   2      371.86      264.63     42.84 o 
  11   2   2     4941.01     5101.44    299.05 o 
  12   2   2      845.14      767.15     38.82 o 
  13   2   2      113.06       53.52     29.01 o 
  14   2   2      976.89      903.48     78.89 o 
  15   2   2     1623.53     1830.10     55.58 o 
  16   2   2       53.39      -38.76     87.69 o 
  17   2   2       80.73       38.83     32.57 o 
  18   2   2       24.34      -40.94     40.94 o 
  19   2   2       57.34        0.56     35.34 o 
  20   2   2       39.04        1.32     38.20 o 
  21   2   2       73.08      123.73     40.38 o 
  22   2   2        6.52        7.30      2.27 o 
  23   2   2       63.31       89.93     41.67 o 
   1   3   2     1648.15     1728.18     33.64 o 
   2   3   2      918.94     1067.75     27.46 o 
   3   3   2     4902.32     4270.81     89.84 o 
   4   3   2     1790.65     1724.66     35.49 o 
   5   3   2     4440.81     4278.02     55.99 o 
   6   3   2        9.34       33.66     18.70 o 
   7   3   2      470.15      403.42     22.42 o 
   8   3   2       74.59       61.09     18.30 o 
   9   3   2      397.20      443.81     25.41 o 
  10   3   2      597.63      629.04     29.54 o 
  11   3   2      893.44     1013.53    124.72 o 
  12   3   2     1186.35     1205.81     72.55 o 
  13   3   2       73.75        3.93    128.34 o 
  14   3   2      525.99      515.87     40.90 o 
  15   3   2      769.30      965.26    109.17 o 
  16   3   2      417.42      300.32     42.02 o 
  17   3   2       20.96      -29.81     69.29 o 
  18   3   2       42.37       51.51    108.49 o 
  19   3   2      148.48      115.64     36.50 o 
  20   3   2        1.31      105.12     49.92 o 
  21   3   2       63.90       63.89     32.58 o 
  22   3   2        1.49       37.74     25.92 o 
   0   4   2      404.47      591.20     58.17 o 
   1   4   2     5981.27     6028.34    366.70 o 
   2   4   2      944.32      946.87     71.08 o 
   3   4   2      213.53      188.90     18.91 o 
   4   4   2      580.15      494.32     26.35 o 
   5   4   2      137.68      100.28     21.41 o 
   6   4   2       64.15      118.45     30.28 o 
   7   4   2     1121.75     1008.97     59.24 o 
   8   4   2       30.96       33.27     20.77 o 
   9   4   2      478.49      444.33     28.84 o 
  10   4   2      507.46      504.68     52.06 o 
  11   4   2      244.81      300.30     33.41 o 
  12   4   2      314.44      296.00     35.35 o 
  13   4   2       35.13       37.02     34.11 o 
  14   4   2       33.04      -32.95     32.95 o 
  15   4   2      553.55      679.23    120.90 o 
  16   4   2       48.15       25.16     34.33 o 
  17   4   2       23.21       33.12     32.81 o 
  18   4   2        0.13      -31.97     31.97 o 
  19   4   2        3.40      -13.69     29.28 o 
  20   4   2       40.47       21.80     26.40 o 
  21   4   2        2.98      -25.04     25.04 o 
   1   5   2        3.66        7.43     55.93 o 
   2   5   2      431.18      568.38     63.01 o 
   3   5   2       20.00       43.80     18.50 o 
   4   5   2       26.87       68.28     21.33 o 
   5   5   2     1725.87     1731.55     48.18 o 
   6   5   2      247.00      216.31     52.28 o 
   7   5   2     1102.52     1131.16     43.03 o 
   8   5   2       52.89       69.74     24.81 o 
   9   5   2        0.43        4.14     33.42 o 
  10   5   2        1.94       69.49     56.02 o 
  11   5   2      604.80      678.89     40.01 o 
  12   5   2      249.94      247.80     33.76 o 
  13   5   2      752.48      789.60     46.98 o 
  14   5   2      119.59      170.98     32.78 o 
  15   5   2        4.57        6.90     29.28 o 
  16   5   2      122.09       80.87     34.71 o 
  17   5   2        8.24        6.08    108.57 o 
  18   5   2        0.63      -18.56     27.12 o 
  19   5   2       63.63       29.10     28.71 o 
   0   6   2        1.46      182.90    124.05 o 
   1   6   2       81.36      106.03     21.42 o 
   2   6   2        0.35       53.40     22.04 o 
   3   6   2        3.17        5.31     24.38 o 
   4   6   2       44.02       32.56     34.31 o 
   5   6   2      108.07      109.08     26.62 o 
   6   6   2        0.13       12.10     22.81 o 
   7   6   2      140.75      124.00     28.00 o 
   8   6   2       28.27      -24.40     30.33 o 
   9   6   2       16.65      103.12    142.89 o 
  10   6   2       71.31       90.19     73.22 o 
  11   6   2      391.06      453.11     75.15 o 
  12   6   2        6.69        8.81     49.01 o 
  13   6   2        8.25        7.91     63.03 o 
  14   6   2      126.60      131.44     30.98 o 
  15   6   2      270.60      238.44     73.44 o 
  16   6   2       51.47      -24.47     37.79 o 
  17   6   2       39.42      -37.55     87.00 o 
   1   7   2        1.08      -26.67     26.67 o 
   2   7   2      306.01      250.74     32.63 o 
   3   7   2       15.43       47.49     43.35 o 
   4   7   2       19.47       77.68     26.47 o 
   5   7   2       85.51       64.17     84.79 o 
   6   7   2      491.88      424.64     39.16 o 
   7   7   2        1.05       31.19     51.99 o 
   8   7   2        2.91      -35.22     35.22 o 
   9   7   2        3.63      -49.29     49.29 o 
  10   7   2       84.26      152.61     28.53 o 
  11   7   2       41.72       37.57     41.69 o 
  12   7   2        1.74       -7.24     30.53 o 
  13   7   2        0.20       -8.24     88.79 o 
  14   7   2        1.71      -11.69     52.56 o 
  15   7   2        1.25        0.04     21.71 o 
   0   8   2      147.88      102.21    149.96 o 
   1   8   2       28.71       59.72     33.48 o 
   2   8   2        7.60        9.19     29.20 o 
   3   8   2        9.52       -6.10     82.28 o 
   4   8   2       30.08       -7.49     33.56 o 
   5   8   2       31.26       54.09     33.43 o 
   6   8   2        2.13       11.46     32.57 o 
   7   8   2       40.62       47.47     63.87 o 
   8   8   2       14.12      116.48     66.84 o 
   9   8   2        0.02        1.95      0.56 o 
  10   8   2        3.31      -10.86     55.52 o 
  11   8   2      188.43      202.96     39.74 o 
   1   9   2       13.12      -11.36     45.26 o 
   2   9   2        9.68       27.76     44.23 o 
   3   9   2       88.02       74.52     43.23 o 
   1   1   3     2337.46     2202.72     73.68 o 
   2   1   3    52459.55    45543.50   5158.47 o 
   3   1   3    11312.55    12157.95     90.15 o 
   4   1   3    14475.78    13599.80    104.70 o 
   5   1   3     5669.09     5173.76    340.29 o 
   6   1   3      771.29      778.48     26.81 o 
   7   1   3       26.15       27.91     17.44 o 
   8   1   3      368.01      317.27     21.10 o 
   9   1   3      322.39      353.82     21.71 o 
  10   1   3      539.49      540.74     26.27 o 
  11   1   3       12.03        5.45     19.83 o 
  12   1   3      213.57      221.85     23.71 o 
  13   1   3      731.43      642.64     52.46 o 
  14   1   3       25.22      -26.52     26.52 o 
  15   1   3      154.90      237.51     65.98 o 
  16   1   3       34.67       35.90     29.80 o 
  17   1   3       11.13      -34.66     34.66 o 
  18   1   3       29.33       28.72     47.66 o 
  19   1   3      234.38      211.67     41.23 o 
  20   1   3       19.71      -29.15    109.02 o 
  21   1   3        0.45       29.62     87.62 o 
  22   1   3       12.25       65.45     31.57 o 
  23   1   3       48.96       42.27    124.20 o 
   1   2   3     1854.00     1794.74    175.30 o 
   2   2   3     1365.79     1331.43     27.21 o 
   3   2   3       80.60       82.78     47.18 o 
   4   2   3       75.06       78.81     13.19 o 
   5   2   3     1148.75     1084.75     26.07 o 
   6   2   3     1625.24     1642.33    131.43 o 
   7   2   3     3028.82     3212.95    141.29 o 
   8   2   3     6934.71     6727.96    181.76 o 
   9   2   3      121.10      141.36     20.58 o 
  10   2   3      894.39      818.85     37.60 o 
  11   2   3      259.37      371.02     51.82 o 
  12   2   3       98.09       13.53     34.35 o 
  13   2   3      111.12      168.33     26.21 o 
  14   2   3      533.81      561.39    109.96 o 
  15   2   3       19.79       36.00     51.20 o 
  16   2   3       42.80      -33.00     33.00 o 
  17   2   3       15.53      -95.68    101.65 o 
  18   2   3       10.71       10.29      3.03 o 
  19   2   3       11.18       30.97     38.30 o 
  20   2   3      130.13      124.96     37.28 o 
  21   2   3      101.93      140.99     43.28 o 
  22   2   3        0.55      -23.31     30.51 o 
   1   3   3       87.12      100.60     24.36 o 
   2   3   3     3199.85     2977.91    262.89 o 
   3   3   3     7089.64     7124.27    345.55 o 
   4   3   3      261.62      301.25     17.95 o 
   5   3   3       18.79       71.77     33.09 o 
   6   3   3     2021.61     2331.96     46.84 o 
   7   3   3     3783.78     4038.91     67.15 o 
   8   3   3     1033.52     1039.27     51.61 o 
   9   3   3        4.98      -19.25     19.25 o 
  10   3   3      957.70      981.73     34.52 o 
  11   3   3       46.07      153.71     65.37 o 
  12   3   3      553.81      538.00     34.98 o 
  13   3   3       18.91        2.84     27.41 o 
  14   3   3      628.78      605.81     42.38 o 
  15   3   3      199.72      151.68     37.82 o 
  16   3   3       89.33       93.24     89.37 o 
  17   3   3       26.50       27.73      8.19 o 
  18   3   3      261.03      233.09     38.28 o 
  19   3   3      243.46      273.65     37.12 o 
  20   3   3       18.10      -32.90     32.90 o 
  21   3   3        0.08       15.68     70.89 o 
  22   3   3       17.11      -22.84     25.17 o 
   0   4   3     2488.14     2569.61    141.25 o 
   1   4   3      929.70      962.08     31.06 o 
   2   4   3      655.81      684.17     35.55 o 
   3   4   3      156.99      173.24     23.94 o 
   4   4   3      917.46     1015.52    103.24 o 
   5   4   3       69.44       74.57     29.60 o 
   6   4   3      256.49      256.50     23.27 o 
   7   4   3       81.08       87.41     81.30 o 
   8   4   3      915.69      950.89     33.72 o 
   9   4   3      146.93      125.36     24.57 o 
  10   4   3      509.73      490.85     98.93 o 
  11   4   3     1160.51     1181.61     43.89 o 
  12   4   3     1177.36     1281.15    133.27 o 
  13   4   3        7.02      121.47     71.23 o 
  14   4   3       34.97      -13.15     59.21 o 
  15   4   3      206.02      153.12     61.83 o 
  16   4   3      496.61      482.67     53.38 o 
  17   4   3       90.50       92.82     34.79 o 
  18   4   3      107.83      169.40     35.49 o 
  19   4   3        7.39       12.78     26.40 o 
  20   4   3        0.99        6.31     42.92 o 
  21   4   3       96.38       21.09     38.39 o 
   1   5   3        0.55       35.78     18.16 o 
   2   5   3      420.28      382.59     38.15 o 
   3   5   3      246.90      275.25     24.80 o 
   4   5   3      211.74      194.20     30.71 o 
   5   5   3     1235.08     1287.61     50.04 o 
   6   5   3     4419.86     4795.11     75.18 o 
   7   5   3       22.07        9.98     24.10 o 
   8   5   3       40.28       41.25     43.42 o 
   9   5   3       98.78      132.32     27.37 o 
  10   5   3     1643.17     1557.46     53.22 o 
  11   5   3      137.03       86.32     36.93 o 
  12   5   3       14.52       32.40     29.72 o 
  13   5   3       43.74       37.06     32.45 o 
  14   5   3       20.26      -43.55     62.24 o 
  15   5   3       79.11      113.81     66.72 o 
  16   5   3      174.16      182.00     83.35 o 
  17   5   3        0.11       -2.81     29.63 o 
  18   5   3        6.76      -50.06     50.06 o 
  19   5   3        6.01       54.22     62.59 o 
   0   6   3     1510.74     1708.76     55.68 o 
   1   6   3       34.75      134.10     42.61 o 
   2   6   3      976.93      926.73     69.14 o 
   3   6   3      185.42      140.79     29.42 o 
   4   6   3      739.87      707.30     39.43 o 
   5   6   3        6.57        3.30     47.25 o 
   6   6   3     1088.31      977.71    120.81 o 
   7   6   3        0.05       12.01     27.88 o 
   8   6   3       62.20       37.89     88.87 o 
   9   6   3      139.44      125.12     68.13 o 
  10   6   3        7.45      -28.10     28.10 o 
  11   6   3        4.15        4.55      1.20 o 
  12   6   3       35.86      -27.95     62.08 o 
  13   6   3        0.01       79.83     51.83 o 
  14   6   3       22.86       50.62     27.26 o 
  15   6   3       77.98       45.51     42.79 o 
  16   6   3       69.89      112.35     30.95 o 
  17   6   3        4.29       13.68     25.14 o 
   1   7   3       73.72        6.26     33.70 o 
   2   7   3      156.60      181.05     43.08 o 
   3   7   3        0.03       29.94     26.62 o 
   4   7   3       16.30       52.96     87.09 o 
   5   7   3        0.13        0.00     28.79 o 
   6   7   3      156.97      164.61     34.22 o 
   7   7   3       10.17       58.54     90.23 o 
   8   7   3       24.80       10.63     28.31 o 
   9   7   3        3.52      -22.04    119.05 o 
  10   7   3      113.51       55.89     27.96 o 
  11   7   3        8.07       76.08     28.73 o 
  12   7   3        0.18      -41.14    158.70 o 
  13   7   3        3.21       -0.05     28.69 o 
  14   7   3        1.26       63.08     26.07 o 
   0   8   3       28.37       -9.73     32.46 o 
   1   8   3       16.65       78.71     68.08 o 
   2   8   3       22.07       71.70     34.67 o 
   3   8   3      151.39      189.63     58.95 o 
   4   8   3       34.17       36.85     10.14 o 
   5   8   3        0.99      -17.13     30.21 o 
   6   8   3        2.55      -32.33    110.32 o 
   7   8   3       88.45       62.09     63.79 o 
   8   8   3        5.67       42.48     36.76 o 
   9   8   3       19.11       23.82      7.69 o 
  10   8   3       77.98       92.51     37.52 o 
  11   8   3        8.57      -28.48     28.48 o 
   1   9   3        0.27      125.16     77.14 o 
   2   9   3        0.74       98.35     47.21 o 
   3   9   3        0.55      -82.11     89.18 o 
   0   0   4    62659.33    70159.36    645.24 o 
   1   0   4     1368.18     1401.39     68.06 o 
   2   0   4     1090.28      987.60     21.04 o 
   4   0   4     6514.24     6399.69    134.16 o 
   5   0   4     5641.15     5357.35     49.93 o 
   6   0   4     9899.70     9935.09    261.30 o 
   7   0   4     1202.93     1344.53     68.11 o 
   8   0   4       64.63      281.41    145.43 o 
   9   0   4      649.25      687.12     71.99 o 
  10   0   4      103.62      140.70     22.25 o 
  11   0   4      174.29      169.41     23.60 o 
  12   0   4     1062.73     1072.46     45.02 o 
  13   0   4       81.16       86.19     24.73 o 
  14   0   4      544.22      585.72     33.10 o 
  15   0   4      315.54      294.64    155.47 o 
  16   0   4       10.01       51.05     27.59 o 
  17   0   4      342.79      421.99     90.09 o 
  18   0   4      255.84      217.95     74.52 o 
  19   0   4       14.73       -1.35     47.30 o 
  20   0   4       51.60      -15.71    111.30 o 
  21   0   4        7.60       35.52     87.54 o 
  22   0   4        9.12       84.99    138.47 o 
  23   0   4       52.65       99.72     88.17 o 
   1   1   4    13273.01    12713.19     93.25 o 
   2   1   4     3822.13     3687.87    241.40 o 
   3   1   4     4288.00     3775.83    237.28 o 
   5   1   4      604.96      541.27     47.69 o 
   6   1   4    13385.47    13048.87    587.89 o 
   7   1   4     6243.24     6058.45     89.46 o 
   8   1   4     1546.91     1727.53     37.21 o 
   9   1   4      720.75      643.45     28.72 o 
  10   1   4     1991.30     1948.71     43.63 o 
  11   1   4     1273.75     1245.47     83.39 o 
  12   1   4      456.76      381.41     96.45 o 
  13   1   4       16.18       86.89     57.70 o 
  14   1   4       45.00       87.32     24.19 o 
  15   1   4      279.33      405.92     52.25 o 
  16   1   4      251.88      305.85    167.03 o 
  17   1   4       33.68       17.31     31.27 o 
  18   1   4        6.72      -25.85     58.17 o 
  19   1   4       15.89       14.84      4.51 o 
  20   1   4      399.70      405.57     43.24 o 
  21   1   4        3.24      -33.27     33.27 o 
  22   1   4        0.10       61.25     44.53 o 
  23   1   4       14.09        0.51     91.88 o 
   0   2   4    12190.14    11319.15    213.64 o 
   1   2   4    19276.98    20190.67    138.54 o 
   2   2   4    12062.86    12000.58    373.60 o 
   3   2   4       11.30       37.42     11.59 o 
   4   2   4      890.82      959.95     38.51 o 
   5   2   4     1112.90     1037.86     62.41 o 
   6   2   4      891.61      827.71    106.34 o 
   7   2   4     3326.14     3474.32     53.90 o 
   8   2   4      915.96      961.66     32.72 o 
   9   2   4      160.47      165.73     21.16 o 
  10   2   4     5593.07     5370.22     69.63 o 
  11   2   4       63.01       46.11     31.78 o 
  12   2   4       43.16      -14.03     23.31 o 
  13   2   4       10.84      -24.93     24.93 o 
  14   2   4      714.08      660.18     37.80 o 
  15   2   4      442.49      397.29     78.01 o 
  16   2   4      201.40      232.12     35.82 o 
  17   2   4        1.45       28.17     29.02 o 
  18   2   4        7.78      -34.64     34.64 o 
  19   2   4      259.07      307.22    105.00 o 
  20   2   4       14.51      -59.59     59.59 o 
  21   2   4       27.81       32.08     30.64 o 
  22   2   4        1.93        2.03      0.63 o 
   1   3   4     5531.27     5672.95    146.33 o 
   2   3   4     3098.92     2978.63    200.34 o 
   3   3   4     2008.73     1949.63    120.75 o 
   4   3   4     3569.94     3406.65    123.63 o 
   5   3   4      248.31      264.99     21.29 o 
   6   3   4      237.38      266.28     56.38 o 
   7   3   4      116.93      138.75     37.37 o 
   8   3   4      109.61       95.74     18.05 o 
   9   3   4      147.46      202.45     63.02 o 
  10   3   4      251.94      246.85     46.25 o 
  11   3   4        8.94       19.16     22.81 o 
  12   3   4      168.93      138.85     26.50 o 
  13   3   4       88.75       92.90     38.87 o 
  14   3   4       27.29       65.63     56.88 o 
  15   3   4        1.96      -39.04     39.04 o 
  16   3   4        9.33       40.85     31.31 o 
  17   3   4      249.98      299.25     42.99 o 
  18   3   4       26.30      127.39    131.18 o 
  19   3   4       42.55       93.23     33.24 o 
  20   3   4        0.51        6.23     78.92 o 
  21   3   4       20.32       43.31     38.02 o 
  22   3   4        1.13       28.96     20.70 o 
   0   4   4      117.25      101.93     27.01 o 
   1   4   4      274.57      363.42     28.82 o 
   2   4   4       44.23       64.99     36.00 o 
   3   4   4       83.64      -25.20    129.66 o 
   4   4   4      134.64      194.11     67.69 o 
   5   4   4       43.62       26.17     17.89 o 
   6   4   4       23.28       11.63     18.54 o 
   7   4   4        1.55       -1.86     17.34 o 
   8   4   4       35.02      100.24     27.34 o 
   9   4   4        1.49       82.04     67.93 o 
  10   4   4        4.08      -11.89     59.10 o 
  11   4   4        4.14       70.54     33.04 o 
  12   4   4      360.03      426.29    133.97 o 
  13   4   4      245.70      298.53     35.26 o 
  14   4   4        3.80      -29.62     31.31 o 
  15   4   4      176.97      178.58     51.28 o 
  16   4   4      248.26      155.22     37.32 o 
  17   4   4      154.35      122.65    113.26 o 
  18   4   4        0.60       44.85     31.18 o 
  19   4   4       24.96       17.85     88.77 o 
  20   4   4       69.25       45.19     66.06 o 
  21   4   4        3.94        0.00     33.41 o 
   1   5   4       35.53       60.07     17.42 o 
   2   5   4      327.66      314.06     25.06 o 
   3   5   4      389.29      350.44     28.28 o 
   4   5   4      217.78      188.00     26.66 o 
   5   5   4      130.06      163.15     62.42 o 
   6   5   4       54.28       83.60     40.96 o 
   7   5   4        5.98      -25.80     26.96 o 
   8   5   4      210.39      220.44     29.45 o 
   9   5   4       15.39       25.99     54.33 o 
  10   5   4      262.16      207.55     31.78 o 
  11   5   4      280.33      361.80     62.03 o 
  12   5   4      150.45      109.64     34.09 o 
  13   5   4      482.76      490.78     87.67 o 
  14   5   4       18.31       22.52    106.96 o 
  15   5   4        6.19       -7.17     97.23 o 
  16   5   4       63.49       92.37     33.46 o 
  17   5   4        5.12        6.10      1.90 o 
  18   5   4       90.70       31.79     33.98 o 
  19   5   4       15.42       -7.72     50.41 o 
   0   6   4       38.09       43.39     28.76 o 
   1   6   4      264.16      299.00     31.66 o 
   2   6   4       49.23       59.25     60.58 o 
   3   6   4      488.50      467.47     66.39 o 
   4   6   4      126.54      102.00     28.77 o 
   5   6   4       17.66       49.22     71.18 o 
   6   6   4       63.38       73.31     57.31 o 
   7   6   4       73.51       65.75     26.16 o 
   8   6   4        9.95       23.57     26.25 o 
   9   6   4       27.14       39.08     28.49 o 
  10   6   4        3.64      -33.56     86.77 o 
  11   6   4       89.57       69.88     64.53 o 
  12   6   4       59.02       23.22     47.87 o 
  13   6   4       19.86       23.91     28.27 o 
  14   6   4       69.02      137.78     57.20 o 
  15   6   4       67.34       45.03     94.24 o 
  16   6   4        4.41       52.15     25.78 o 
  17   6   4        3.68        8.22     59.32 o 
   1   7   4       71.53       87.38     25.20 o 
   2   7   4        5.07       54.99     60.57 o 
   3   7   4       44.93       68.47     27.18 o 
   4   7   4        1.10      -15.10     84.53 o 
   5   7   4        7.94      127.64     47.72 o 
   6   7   4        0.63      -27.76     27.76 o 
   7   7   4       98.47       45.73     61.98 o 
   8   7   4        0.02        8.85     31.65 o 
   9   7   4       23.46       57.99     34.69 o 
  10   7   4       91.60       59.33     34.32 o 
  11   7   4       21.32      -31.75     31.75 o 
  12   7   4        5.85      -58.77     60.16 o 
  13   7   4        3.55      -19.30     26.94 o 
  14   7   4       23.12      -60.74     63.34 o 
   0   8   4      145.05      199.91     65.62 o 
   1   8   4       19.41       99.00    132.50 o 
   2   8   4        1.24       27.07     32.98 o 
   3   8   4       53.61       58.24     15.73 o 
   4   8   4      170.25      164.33     50.29 o 
   5   8   4       96.35       59.39     57.44 o 
   6   8   4        0.82      -34.10     34.10 o 
   7   8   4        9.76      -30.15     34.37 o 
   8   8   4        0.05      -21.32     32.13 o 
   9   8   4      141.44      151.72     31.29 o 
  10   8   4       21.70      -33.97     33.97 o 
   1   9   4        1.80       -1.83    104.75 o 
   2   9   4       15.16       71.11     67.66 o 
   1   1   5     1065.02      988.45     62.43 o 
   2   1   5       88.27      110.19     13.64 o 
   3   1   5     1844.89     1638.62     99.13 o 
   4   1   5     4823.00     4630.42    114.24 o 
   5   1   5      308.46      317.66     17.63 o 
   6   1   5     1826.67     1764.82     33.13 o 
   7   1   5     2303.56     2459.16     41.45 o 
   8   1   5      596.23      554.89     60.29 o 
   9   1   5      214.63      239.86     23.45 o 
  10   1   5      997.55     1046.99     89.49 o 
  11   1   5       83.30       29.31     21.62 o 
  12   1   5        6.03      -21.41     21.41 o 
  13   1   5        7.06       66.83     44.10 o 
  14   1   5        7.53      -24.86     24.86 o 
  15   1   5       14.73       57.08     35.41 o 
  16   1   5      374.92      435.32    123.86 o 
  17   1   5       80.33       85.96     26.07 o 
  18   1   5       95.42       91.45     35.86 o 
  19   1   5        0.00       28.58     83.20 o 
  20   1   5      174.71      152.83     38.75 o 
  21   1   5        2.01      -25.51     34.88 o 
  22   1   5       18.96      -36.97     36.97 o 
  23   1   5       10.10       31.05     27.36 o 
   0   2   5     1018.13      998.49     63.48 o 
   1   2   5        3.88        4.50     11.67 o 
   2   2   5      535.16      508.73    113.22 o 
   3   2   5      895.23      918.48    120.67 o 
   4   2   5      704.27      830.32     34.84 o 
   5   2   5      225.81      221.48     21.99 o 
   6   2   5      437.71      390.45     25.46 o 
   7   2   5     3137.87     3519.66    143.02 o 
   8   2   5      796.89      759.95     29.40 o 
   9   2   5        0.26       56.27     61.95 o 
  10   2   5      992.10     1034.10     85.12 o 
  11   2   5      215.98      249.98     26.81 o 
  12   2   5      526.75      577.40     49.84 o 
  13   2   5       73.09       82.78     25.88 o 
  14   2   5       29.85      -12.83     44.69 o 
  15   2   5       49.21      137.74     33.28 o 
  16   2   5      158.09      222.11     34.31 o 
  17   2   5       25.47       35.22     45.04 o 
  18   2   5      160.61      222.21     35.71 o 
  19   2   5       14.63      -35.58     35.58 o 
  20   2   5        8.62      -80.48     80.48 o 
  21   2   5        3.75        4.35      1.24 o 
  22   2   5       23.82       13.41     26.53 o 
   1   3   5      294.95      269.23     18.91 o 
   2   3   5       24.82        0.02     31.00 o 
   3   3   5       79.05      126.38     14.61 o 
   4   3   5        9.44       -1.40     17.06 o 
   5   3   5      374.01      305.93     37.42 o 
   6   3   5     1417.01     1657.84    155.03 o 
   7   3   5      334.74      399.05     23.99 o 
   8   3   5      413.48      367.05     26.50 o 
   9   3   5       54.54       32.39     35.68 o 
  10   3   5      308.39      320.16     42.91 o 
  11   3   5       49.50        6.97     22.85 o 
  12   3   5      232.78      243.70     71.11 o 
  13   3   5        2.59      -25.48     25.48 o 
  14   3   5      388.94      376.83     38.42 o 
  15   3   5      216.04      195.48     61.14 o 
  16   3   5      248.74      261.93     40.46 o 
  17   3   5       28.27      -39.08     39.08 o 
  18   3   5        8.01      -35.01     35.01 o 
  19   3   5       92.45      141.65    102.60 o 
  20   3   5       66.37       17.38     40.40 o 
  21   3   5       39.70       59.27     26.13 o 
   0   4   5      885.74      997.56    106.40 o 
   1   4   5     2049.10     2293.85    240.91 o 
   2   4   5     1789.15     1864.56    289.94 o 
   3   4   5      131.14      158.43     21.37 o 
   4   4   5      335.19      286.06     23.86 o 
   5   4   5      314.89      339.99     25.07 o 
   6   4   5      253.86      244.81     25.07 o 
   7   4   5        0.26      -22.62     22.62 o 
   8   4   5      389.36      444.74     29.24 o 
   9   4   5      326.18      391.78     74.65 o 
  10   4   5      219.22      253.23     28.78 o 
  11   4   5        0.05       30.66     27.07 o 
  12   4   5        2.82      -22.72     27.04 o 
  13   4   5       32.47       37.53     31.36 o 
  14   4   5       72.05      101.87     35.35 o 
  15   4   5       92.21      111.92     35.62 o 
  16   4   5       30.88       85.22     62.94 o 
  17   4   5      125.34       24.15     38.65 o 
  18   4   5       32.79      -15.28    139.55 o 
  19   4   5       84.83      131.72     29.14 o 
  20   4   5        7.32      -10.20     26.58 o 
   1   5   5        3.91       22.51     71.31 o 
   2   5   5       57.67       41.74     21.17 o 
   3   5   5      811.54      777.54     82.53 o 
   4   5   5      250.08      279.43     77.27 o 
   5   5   5     1092.92     1243.48    108.80 o 
   6   5   5        4.80      -24.00     25.35 o 
   7   5   5      524.04      516.12    113.84 o 
   8   5   5     1302.17     1278.60     45.61 o 
   9   5   5       18.36      -31.82     31.82 o 
  10   5   5       24.44       27.50    102.81 o 
  11   5   5      740.27      677.75     94.55 o 
  12   5   5      438.14      456.69     40.95 o 
  13   5   5       99.77       50.51     34.52 o 
  14   5   5        1.26       -4.45     28.23 o 
  15   5   5        1.97       43.61     28.59 o 
  16   5   5       28.16      -30.60     30.60 o 
  17   5   5       54.61       30.47     83.92 o 
  18   5   5        0.72        0.19     26.22 o 
  19   5   5        2.71      -39.17     46.73 o 
   0   6   5      600.79      678.81     49.32 o 
   1   6   5     1781.38     1759.00    122.36 o 
   2   6   5        8.71       -2.74    102.84 o 
   3   6   5        0.56      -21.98     25.16 o 
   4   6   5      203.66      360.13    145.67 o 
   5   6   5       51.50      -18.22     29.56 o 
   6   6   5      493.67      415.46     52.81 o 
   7   6   5      427.54      504.81     41.24 o 
   8   6   5      128.17      108.34     29.78 o 
   9   6   5      367.66      360.59     37.75 o 
  10   6   5      183.56       91.65     34.08 o 
  11   6   5       55.76       79.27     29.92 o 
  12   6   5      191.51      190.21     85.34 o 
  13   6   5        1.88        2.39      0.74 o 
  14   6   5        4.12      -40.24    109.46 o 
  15   6   5       10.21       20.24     51.03 o 
  16   6   5        3.61       29.62     50.93 o 
  17   6   5       38.06      -27.28     41.56 o 
   1   7   5        4.38      -21.18     41.05 o 
   2   7   5        3.10       28.55     71.10 o 
   3   7   5      473.95      557.00     58.18 o 
   4   7   5        6.17        6.09     28.78 o 
   5   7   5      614.26      584.58     40.27 o 
   6   7   5        1.70      -33.56     33.56 o 
   7   7   5       38.58       91.92     31.03 o 
   8   7   5      274.89      301.42     33.90 o 
   9   7   5        8.54       -8.55    100.78 o 
  10   7   5       44.91      130.24     72.36 o 
  11   7   5      198.35      233.25     84.38 o 
  12   7   5       27.59      -10.21     27.42 o 
  13   7   5      187.04      198.73     37.83 o 
  14   7   5        6.96       61.27     26.86 o 
   0   8   5      322.13      445.87     61.93 o 
   1   8   5      541.69      420.26     48.04 o 
   2   8   5       33.53       82.94     52.08 o 
   3   8   5       10.86       26.16     35.20 o 
   4   8   5      132.69      255.53     50.58 o 
   5   8   5        0.03      -34.80     34.80 o 
   6   8   5       22.70      119.55     82.48 o 
   7   8   5       45.60       30.73     29.42 o 
   8   8   5       30.28       16.34     97.34 o 
   9   8   5      272.39      218.87     66.82 o 
  10   8   5        1.14       72.02     50.32 o 
   0   0   6    13044.13    12958.86     98.08 o 
   1   0   6     8391.00     8903.83     88.11 o 
   2   0   6      838.67      820.43     46.87 o 
   3   0   6       31.15      -15.65     33.65 o 
   4   0   6      848.77      800.19     66.66 o 
   5   0   6     9086.44     9207.71    268.53 o 
   6   0   6       80.53       34.02     22.49 o 
   7   0   6     1703.18     1625.62     73.68 o 
   8   0   6     3312.88     2829.22     48.01 o 
   9   0   6     6278.10     6564.51     81.48 o 
  10   0   6      896.77      858.35     31.77 o 
  11   0   6       42.35       88.04     28.01 o 
  12   0   6        1.10        1.40      0.38 o 
  13   0   6       85.27       94.24     24.16 o 
  14   0   6      150.18      176.83     28.48 o 
  15   0   6      252.66      243.56     29.40 o 
  16   0   6     1618.40     1777.80    104.20 o 
  17   0   6       81.63       38.59     94.38 o 
  18   0   6      189.96      185.16     37.69 o 
  19   0   6      253.33      268.94     39.15 o 
  20   0   6       39.42       83.30     72.62 o 
  21   0   6      138.73       95.79     38.57 o 
  22   0   6        0.13        6.08     71.75 o 
  23   0   6       19.42      -31.18     31.18 o 
   1   1   6     7851.53     7776.95    368.24 o 
   2   1   6        7.79       -2.32     15.64 o 
   3   1   6     4657.21     3993.25    139.26 o 
   4   1   6    11435.14    10396.62    581.45 o 
   5   1   6       22.91      -19.19     55.47 o 
   6   1   6      483.84      415.29     47.95 o 
   7   1   6        2.06       30.12     16.20 o 
   8   1   6       10.21        8.98     24.00 o 
   9   1   6       59.88       90.51     22.51 o 
  10   1   6      186.29      195.69     50.26 o 
  11   1   6      347.30      309.53     31.76 o 
  12   1   6      687.14      718.17     92.22 o 
  13   1   6      110.22      137.84     35.48 o 
  14   1   6      651.02      570.00     38.08 o 
  15   1   6      587.34      691.50     97.90 o 
  16   1   6       52.81      -25.72     30.53 o 
  17   1   6      102.20      210.85     61.45 o 
  18   1   6      188.41      254.39    137.68 o 
  19   1   6       36.02       14.31     67.69 o 
  20   1   6       28.15      -57.97     57.97 o 
  21   1   6        9.54        3.85     41.54 o 
  22   1   6       52.50      -25.65    108.60 o 
   0   2   6     3117.19     2822.10     51.92 o 
   1   2   6      589.96      548.88     25.64 o 
   2   2   6      853.86      897.69     42.08 o 
   3   2   6     2590.09     2669.79     40.13 o 
   4   2   6     4676.95     4657.29    168.43 o 
   5   2   6     1351.38     1343.44     33.09 o 
   6   2   6      553.77      523.13     24.28 o 
   7   2   6     1019.64     1194.59    192.31 o 
   8   2   6     6537.20     6182.34     96.79 o 
   9   2   6     5428.40     5693.55     69.72 o 
  10   2   6      509.54      540.09     29.66 o 
  11   2   6       14.85      112.87     54.12 o 
  12   2   6       11.26       17.73     58.66 o 
  13   2   6      318.36      313.61     33.06 o 
  14   2   6        6.26        6.83     82.77 o 
  15   2   6        0.56       -2.36     49.33 o 
  16   2   6      163.46      140.79    147.95 o 
  17   2   6       60.54       42.05     29.71 o 
  18   2   6      171.24      144.47     35.69 o 
  19   2   6        1.37       36.84     30.28 o 
  20   2   6       63.58       13.25     97.26 o 
  21   2   6       13.16       59.48    106.44 o 
  22   2   6        2.59        8.44     76.08 o 
   1   3   6      277.44      307.04     19.60 o 
   2   3   6      485.33      531.42     30.32 o 
   3   3   6      555.03      491.72     42.02 o 
   4   3   6       13.69       10.77     17.46 o 
   5   3   6     1040.72     1109.93     66.30 o 
   6   3   6     3418.97     3574.29    149.41 o 
   7   3   6      330.18      357.59     33.77 o 
   8   3   6      112.32      100.75     58.76 o 
   9   3   6       46.49      121.60     39.26 o 
  10   3   6      851.23      916.47     36.28 o 
  11   3   6      293.27      243.11     28.19 o 
  12   3   6      131.21      127.43     32.23 o 
  13   3   6      102.02       37.88    115.12 o 
  14   3   6     1568.77     1581.20     53.72 o 
  15   3   6      165.21      133.08     45.77 o 
  16   3   6        2.23        4.61     33.03 o 
  17   3   6        5.52       10.96     29.98 o 
  18   3   6      185.72      316.29     67.35 o 
  19   3   6       26.11      -13.73     30.82 o 
  20   3   6       44.57      -33.32     33.32 o 
  21   3   6        7.39       -5.86     30.54 o 
   0   4   6      642.10      735.82     89.54 o 
   1   4   6     2803.69     3015.60    253.46 o 
   2   4   6      607.44      563.09     28.97 o 
   3   4   6        0.96        3.16     41.06 o 
   4   4   6      430.60      506.78     65.91 o 
   5   4   6      556.10      652.12     30.15 o 
   6   4   6       81.57       54.18     19.04 o 
   7   4   6      330.44      383.21     25.91 o 
   8   4   6       88.20       46.48     26.62 o 
   9   4   6       79.44      102.70     25.65 o 
  10   4   6      372.18      460.30     61.39 o 
  11   4   6      183.33      230.14     73.36 o 
  12   4   6       11.00       39.91     65.92 o 
  13   4   6        1.04       -4.62     37.64 o 
  14   4   6       79.46       35.93     42.86 o 
  15   4   6      107.84      121.34     33.56 o 
  16   4   6      102.61      175.96     33.83 o 
  17   4   6        0.25      -24.15     30.91 o 
  18   4   6        0.33       25.40     43.30 o 
  19   4   6        3.44      117.93     72.37 o 
  20   4   6        0.03      -13.05     29.00 o 
   1   5   6        1.48       17.35     19.18 o 
   2   5   6       43.07       62.86     37.78 o 
   3   5   6       16.81       22.96     22.63 o 
   4   5   6      436.29      446.17     32.60 o 
   5   5   6      955.83     1056.45     95.55 o 
   6   5   6       49.81       11.03     53.38 o 
   7   5   6        2.72        0.00     22.35 o 
   8   5   6       18.45      -14.24    102.31 o 
   9   5   6      939.03     1032.34    105.08 o 
  10   5   6      228.40      295.92     34.22 o 
  11   5   6       33.05       45.61     34.77 o 
  12   5   6        0.19      -67.35    107.92 o 
  13   5   6       16.26       15.61     30.00 o 
  14   5   6       10.63       54.94     28.39 o 
  15   5   6       33.52       33.72     30.35 o 
  16   5   6       10.44       30.31     36.36 o 
  17   5   6        0.87       16.52     28.58 o 
  18   5   6       15.56       26.24     21.76 o 
  19   5   6       22.98       23.81     56.36 o 
   0   6   6      537.96      422.52     86.37 o 
   1   6   6        0.01        0.81     23.34 o 
   2   6   6       60.20       84.53     26.67 o 
   3   6   6        1.62       11.01     38.81 o 
   4   6   6     1056.70      949.67     43.67 o 
   5   6   6       79.31        9.70     28.68 o 
   6   6   6       31.54       27.98     29.83 o 
   7   6   6       28.15       46.72     44.37 o 
   8   6   6      328.44      229.66     32.21 o 
   9   6   6       78.37       67.69     59.07 o 
  10   6   6      203.77      174.30     33.66 o 
  11   6   6        9.66       27.65     60.79 o 
  12   6   6        0.01      -32.37     32.37 o 
  13   6   6        3.39      -55.41     56.84 o 
  14   6   6       25.40       -2.45     29.37 o 
  15   6   6       12.30       24.55     27.17 o 
  16   6   6        2.74       23.49     24.52 o 
  17   6   6       31.21       13.26     26.89 o 
   1   7   6      144.73      185.93     48.73 o 
   2   7   6     1653.11     1845.15    136.41 o 
   3   7   6       74.35       55.88     34.62 o 
   4   7   6      162.60      217.92     32.66 o 
   5   7   6       24.81       52.03     89.36 o 
   6   7   6      279.43      346.49     33.60 o 
   7   7   6       50.79       79.81     89.86 o 
   8   7   6       17.56       68.94     29.07 o 
   9   7   6        2.38       12.43     58.66 o 
  10   7   6        0.51      -16.97     28.60 o 
  11   7   6       22.23       88.31     46.64 o 
  12   7   6       27.24       64.90     27.49 o 
  13   7   6       10.32       19.41     27.86 o 
  14   7   6        5.28        6.19      1.98 o 
   0   8   6      131.30      165.33     83.35 o 
   1   8   6        0.02       32.55     44.77 o 
   2   8   6      130.92      202.12    136.22 o 
   3   8   6       51.43        8.60     34.50 o 
   4   8   6        2.44       16.06     32.33 o 
   5   8   6      102.73      109.12     38.46 o 
   6   8   6       42.99       16.22     48.84 o 
   7   8   6        3.56       56.86     28.24 o 
   8   8   6      257.62      183.21     36.95 o 
   9   8   6       20.33       32.32     51.96 o 
  10   8   6        0.27       22.74     33.02 o 
   1   1   7     3229.31     3163.45     89.21 o 
   2   1   7      283.56      277.12     17.66 o 
   3   1   7       10.88       18.49      5.77 o 
   4   1   7       25.70      -10.24     34.53 o 
   5   1   7     2002.65     2055.93    130.84 o 
   6   1   7       50.38       39.12     27.81 o 
   7   1   7       10.62       11.99      3.89 o 
   8   1   7       39.03       31.72     26.57 o 
   9   1   7      142.55      119.63     61.90 o 
  10   1   7       17.57       30.15     30.15 o 
  11   1   7      380.61      485.70    120.41 o 
  12   1   7      186.16      142.79     26.40 o 
  13   1   7     1336.72     1314.78    124.89 o 
  14   1   7       96.93       23.45     67.30 o 
  15   1   7       61.67       42.68     29.54 o 
  16   1   7      126.90      208.45    110.46 o 
  17   1   7       16.06       46.04     31.50 o 
  18   1   7       82.28       62.42     75.90 o 
  19   1   7      115.50      101.23     36.67 o 
  20   1   7      110.48       46.22     35.75 o 
  21   1   7        7.33       49.37     86.18 o 
  22   1   7        9.67        8.84     56.99 o 
   0   2   7      482.56      566.35     53.47 o 
   1   2   7      120.04      137.88     13.21 o 
   2   2   7     4519.17     4329.40     51.41 o 
   3   2   7     2654.22     2412.38     95.83 o 
   4   2   7     4376.45     4099.98     85.05 o 
   5   2   7     5255.88     5201.49     60.96 o 
   6   2   7     4904.12     4846.14    156.42 o 
   7   2   7     3765.40     3549.72    172.54 o 
   8   2   7     2963.90     2993.89     51.76 o 
   9   2   7     3487.73     3803.72     60.48 o 
  10   2   7        6.66       23.93     21.75 o 
  11   2   7        7.40      124.15     71.72 o 
  12   2   7      283.01      301.45     40.62 o 
  13   2   7      216.27      228.70     76.13 o 
  14   2   7       17.34      -43.89     49.26 o 
  15   2   7       53.01      113.73     29.74 o 
  16   2   7      114.21      140.20     29.99 o 
  17   2   7       50.93       15.33     38.19 o 
  18   2   7      422.63      335.79     93.04 o 
  19   2   7        0.01        1.33      0.43 o 
  20   2   7       19.70       -2.11     31.86 o 
  21   2   7        2.42      -28.44     28.44 o 
  22   2   7       13.96      -42.69     71.26 o 
   1   3   7     1942.33     2025.29     41.46 o 
   2   3   7      107.49      111.17     17.77 o 
   3   3   7     7826.75     7763.68    320.94 o 
   4   3   7    18313.30    19517.63    497.10 o 
   5   3   7      171.42      188.06     22.11 o 
   6   3   7     2005.28     2064.52     42.88 o 
   7   3   7     1343.00     1483.62     68.02 o 
   8   3   7       16.49       37.49     17.91 o 
   9   3   7        0.76       22.52     20.18 o 
  10   3   7        5.30       49.54     45.74 o 
  11   3   7      326.47      307.08     29.47 o 
  12   3   7     1738.12     1718.34     69.87 o 
  13   3   7      200.70      218.35     44.27 o 
  14   3   7     1092.57     1052.17     68.20 o 
  15   3   7      359.93      270.59     62.29 o 
  16   3   7       84.00       94.79     82.10 o 
  17   3   7       20.99       52.25     30.77 o 
  18   3   7       10.86       45.12     32.36 o 
  19   3   7        0.29       -8.28     28.81 o 
  20   3   7       12.87      -29.38     29.38 o 
  21   3   7       18.63      -19.82     26.15 o 
   0   4   7     1790.83     1775.17     97.15 o 
   1   4   7      290.54      254.12     76.65 o 
   2   4   7     2634.89     2621.47     52.35 o 
   3   4   7      121.99      166.98     20.86 o 
   4   4   7       34.60       55.42     20.04 o 
   5   4   7       45.35       24.87     19.05 o 
   6   4   7     1085.14     1047.90    102.42 o 
   7   4   7      161.18       98.42     26.53 o 
   8   4   7      576.20      614.54     33.55 o 
   9   4   7     1411.15     1437.13    109.23 o 
  10   4   7      714.72      632.99     40.29 o 
  11   4   7      550.64      553.01     69.23 o 
  12   4   7      106.32       93.13     32.30 o 
  13   4   7        0.91       -6.49     47.63 o 
  14   4   7      170.00      184.70     33.36 o 
  15   4   7       81.87      153.60     30.47 o 
  16   4   7      421.43      399.94    106.28 o 
  17   4   7       44.54       85.17     28.53 o 
  18   4   7       25.76        9.74     62.20 o 
  19   4   7        0.61       22.62     55.47 o 
  20   4   7       16.67       17.41      5.23 o 
   1   5   7        1.79        2.53     20.29 o 
   2   5   7        0.27      -21.86     21.86 o 
   3   5   7      342.96      307.25     43.76 o 
   4   5   7      535.28      568.12     35.01 o 
   5   5   7       12.99      -56.45     69.67 o 
   6   5   7      540.21      522.89     43.24 o 
   7   5   7      176.05      221.76     28.84 o 
   8   5   7       17.12      -27.18     27.18 o 
   9   5   7      118.70      126.42     29.72 o 
  10   5   7      314.39      279.67     50.28 o 
  11   5   7        9.69       35.55     28.79 o 
  12   5   7      275.90      253.56     37.44 o 
  13   5   7      231.64      233.35     53.54 o 
  14   5   7        5.18      -11.97     50.64 o 
  15   5   7        5.49       36.13     76.61 o 
  16   5   7       31.33       29.79     27.21 o 
  17   5   7       68.55      -46.47     46.47 o 
  18   5   7        0.22      -43.12     43.12 o 
   0   6   7      246.27      248.90     49.21 o 
   1   6   7        1.86       23.53     64.00 o 
   2   6   7      323.50      282.81     32.74 o 
   3   6   7      104.83      187.86     51.92 o 
   4   6   7        9.70       44.86     70.64 o 
   5   6   7      616.50      685.86     52.32 o 
   6   6   7      217.87      227.71     59.91 o 
   7   6   7      166.09      185.18     35.54 o 
   8   6   7       32.26      115.12     61.36 o 
   9   6   7       49.74      130.32     75.91 o 
  10   6   7       70.97       77.54     50.16 o 
  11   6   7       34.69       93.14     47.09 o 
  12   6   7      182.58      176.12     93.82 o 
  13   6   7        0.59       46.87     28.04 o 
  14   6   7        1.96        3.04     29.08 o 
  15   6   7        3.15       -3.49     28.90 o 
  16   6   7        1.34        4.34     26.39 o 
   1   7   7       17.88       42.12     62.75 o 
   2   7   7      162.14      208.03     30.36 o 
   3   7   7       12.08       37.44     48.66 o 
   4   7   7      143.99      104.78     34.35 o 
   5   7   7       19.73       56.58     72.55 o 
   6   7   7      277.46      340.80     48.85 o 
   7   7   7       45.77      -32.61     32.61 o 
   8   7   7       36.59      -15.11     55.25 o 
   9   7   7       10.05      -29.14     32.38 o 
  10   7   7       90.74      146.52     28.25 o 
  11   7   7       11.75       28.16     39.70 o 
  12   7   7        0.04       12.42     29.96 o 
  13   7   7        0.09      -17.17     25.00 o 
   0   8   7       27.15       13.18     33.84 o 
   1   8   7       11.68       44.00     53.49 o 
   2   8   7        0.39       36.82     32.63 o 
   3   8   7       42.41       22.39     47.52 o 
   4   8   7       23.16       51.27    108.54 o 
   5   8   7       11.03      -34.25     34.25 o 
   6   8   7       35.21       32.39     30.30 o 
   7   8   7        0.04       67.56     72.77 o 
   8   8   7       29.78       -2.56     35.59 o 
   9   8   7       16.95      -32.68     32.68 o 
   0   0   8     1467.46     1440.38    230.18 o 
   1   0   8    15845.43    16980.08    395.65 o 
   2   0   8     3345.77     3391.86     60.41 o 
   3   0   8     1605.93     1499.72    100.31 o 
   4   0   8     2259.36     2299.84     87.63 o 
   5   0   8    13462.67    12983.78    391.02 o 
   6   0   8     5951.09     6379.39    120.38 o 
   7   0   8     1354.92     1576.56     36.55 o 
   8   0   8      765.16      769.89    109.65 o 
   9   0   8      581.80      504.28     33.24 o 
  10   0   8      385.38      385.07     27.65 o 
  11   0   8      996.56     1062.20     74.08 o 
  12   0   8      694.28      790.26     52.29 o 
  13   0   8      119.23       99.05     29.06 o 
  14   0   8     2341.61     2322.36     60.20 o 
  15   0   8       20.94       56.54     55.92 o 
  16   0   8      579.70      549.00     96.85 o 
  17   0   8      165.91      188.75     34.53 o 
  18   0   8      820.25      855.01     49.48 o 
  19   0   8      114.52      161.32     40.66 o 
  20   0   8       13.02        5.09     88.03 o 
  21   0   8        5.60       22.27     39.85 o 
  22   0   8       12.74       38.95     73.85 o 
   1   1   8      231.67      215.08     31.19 o 
   2   1   8     2574.89     2420.39     39.62 o 
   3   1   8      990.53      914.02     27.22 o 
   4   1   8       34.49       34.94     35.69 o 
   5   1   8      853.57      824.33     99.14 o 
   6   1   8     1488.84     1446.92     43.35 o 
   7   1   8     1981.23     1711.26     86.03 o 
   8   1   8        0.91      -21.04     21.04 o 
   9   1   8        6.79       -5.52     18.63 o 
  10   1   8      452.45      404.54     45.93 o 
  11   1   8     1978.70     2171.43     80.50 o 
  12   1   8       13.90       54.87     69.29 o 
  13   1   8      109.04      188.53     27.19 o 
  14   1   8      265.59      244.36     65.64 o 
  15   1   8      216.98      188.06     38.51 o 
  16   1   8        5.01      -22.70     85.33 o 
  17   1   8        2.53      -82.30     83.07 o 
  18   1   8      232.65      202.93    112.09 o 
  19   1   8      109.89      133.48     51.39 o 
  20   1   8        2.18       11.40     30.58 o 
  21   1   8       18.48      -35.35     35.35 o 
  22   1   8        1.49       -7.15     28.03 o 
   0   2   8      278.42      269.95     59.34 o 
   1   2   8     5621.16     5305.38    388.16 o 
   2   2   8      531.95      462.63     45.40 o 
   3   2   8     1070.14     1136.38     76.05 o 
   4   2   8      512.11      554.26     28.04 o 
   5   2   8     2672.71     2960.29     67.61 o 
   6   2   8      521.36      522.98     76.27 o 
   7   2   8      835.75      821.35     60.46 o 
   8   2   8        1.08      -17.55     19.97 o 
   9   2   8      419.13      520.02     28.91 o 
  10   2   8        5.54       26.87     37.82 o 
  11   2   8        8.94       60.67     21.03 o 
  12   2   8      167.09      136.77     38.85 o 
  13   2   8       71.13      123.20     83.47 o 
  14   2   8      172.74      156.07     53.89 o 
  15   2   8        0.06      -69.92     98.61 o 
  16   2   8      105.13       90.56     50.12 o 
  17   2   8        7.87       -6.28     52.44 o 
  18   2   8       37.71       74.99     33.52 o 
  19   2   8      114.15      128.48     36.06 o 
  20   2   8        0.72       24.18     59.00 o 
  21   2   8       60.14       62.92     25.84 o 
  22   2   8        8.17       25.30     25.17 o 
   1   3   8      289.16      266.95     43.27 o 
   2   3   8      553.17      621.05     91.85 o 
   3   3   8     1203.00     1210.40     55.29 o 
   4   3   8        5.30       30.09     18.04 o 
   5   3   8     4544.54     4500.12     94.56 o 
   6   3   8      305.42      369.68     25.62 o 
   7   3   8       56.04        8.89     20.65 o 
   8   3   8       98.62       73.31     35.50 o 
   9   3   8     1017.13     1004.86     48.34 o 
  10   3   8       28.08       65.30     21.26 o 
  11   3   8        2.27       35.65     23.48 o 
  12   3   8       30.45      -27.98     27.98 o 
  13   3   8        0.12       15.15     27.97 o 
  14   3   8      262.52      300.29     75.29 o 
  15   3   8        0.44      -45.06     75.95 o 
  16   3   8      258.30      252.71     36.23 o 
  17   3   8      283.07      218.28     35.23 o 
  18   3   8       41.05       50.75     86.30 o 
  19   3   8       30.93       -0.37     47.17 o 
  20   3   8        2.17       53.02     72.78 o 
  21   3   8       35.20      -24.73     24.73 o 
   0   4   8       93.55      120.65     22.38 o 
   1   4   8     1241.85     1122.82     39.54 o 
   2   4   8      185.78      181.81     24.28 o 
   3   4   8      227.80      233.49     25.07 o 
   4   4   8      346.48      393.36     25.44 o 
   5   4   8       33.73       23.05     21.56 o 
   6   4   8      278.10      279.95     93.38 o 
   7   4   8      475.65      468.36     62.83 o 
   8   4   8        0.82        1.05      0.31 o 
   9   4   8      308.71      316.88     30.81 o 
  10   4   8        1.01       -2.88     27.80 o 
  11   4   8      271.58      374.66     80.64 o 
  12   4   8      288.82      241.48     55.41 o 
  13   4   8        0.57       46.62    147.87 o 
  14   4   8       26.69      -37.11     46.43 o 
  15   4   8      140.40      167.85     87.77 o 
  16   4   8       35.06       84.70     37.32 o 
  17   4   8        6.21       -3.23     33.36 o 
  18   4   8       10.94       34.39     38.58 o 
  19   4   8        0.13      -21.54     26.06 o 
  20   4   8       26.91       27.92     25.91 o 
   1   5   8      145.72      231.89     75.37 o 
   2   5   8      120.06      130.28     43.23 o 
   3   5   8      834.55      821.11     63.65 o 
   4   5   8       75.44       48.50     24.91 o 
   5   5   8       51.22       83.67     35.48 o 
   6   5   8       93.06       79.65     27.38 o 
   7   5   8       54.58       49.16    139.06 o 
   8   5   8       50.50       37.37     41.67 o 
   9   5   8       32.68      -40.01     40.01 o 
  10   5   8       38.61       49.76     26.12 o 
  11   5   8       43.63      -20.29     70.76 o 
  12   5   8      125.06      106.61     29.53 o 
  13   5   8       92.13       33.87     66.58 o 
  14   5   8        0.46       11.65     28.02 o 
  15   5   8      189.00       67.39    111.92 o 
  16   5   8       21.91      -38.17     38.17 o 
  17   5   8        0.87      -29.42     66.67 o 
  18   5   8        1.94       25.67     25.29 o 
   0   6   8      484.24      519.13     88.86 o 
   1   6   8       21.26       44.64     24.60 o 
   2   6   8       26.15       78.46     37.61 o 
   3   6   8       61.63       13.14     29.07 o 
   4   6   8       40.99      100.67     37.32 o 
   5   6   8       12.72       -3.50     57.12 o 
   6   6   8      248.79      212.99     57.75 o 
   7   6   8        2.76       78.85     74.55 o 
   8   6   8       15.49      -31.99     31.99 o 
   9   6   8       52.28       74.15     69.88 o 
  10   6   8      247.14      258.28     49.98 o 
  11   6   8       18.91        5.39     30.03 o 
  12   6   8        8.98       67.40     28.95 o 
  13   6   8       77.86       62.02     30.55 o 
  14   6   8       26.59       -1.06     69.50 o 
  15   6   8       19.35        8.96     25.75 o 
  16   6   8        1.90      -23.83     23.83 o 
   1   7   8      119.00      135.13     53.51 o 
   2   7   8      184.49      -16.43    102.64 o 
   3   7   8       50.72       50.14     32.92 o 
   4   7   8       19.09       -0.96     59.43 o 
   5   7   8       21.15       32.18     59.18 o 
   6   7   8        2.58       58.11     80.05 o 
   7   7   8       46.78      101.93     66.16 o 
   8   7   8       20.03      -27.98     29.00 o 
   9   7   8      144.41      172.16     32.26 o 
  10   7   8       50.71        1.99     60.32 o 
  11   7   8       70.81       51.93    104.14 o 
  12   7   8       19.41       66.03     25.98 o 
  13   7   8       17.44      -16.67     74.42 o 
   0   8   8        0.19      -17.06     35.89 o 
   1   8   8        3.37      -22.57     53.98 o 
   2   8   8        1.11       14.04     44.61 o 
   3   8   8        9.11       24.24     34.85 o 
   4   8   8       14.83      -69.98     69.98 o 
   5   8   8        0.27      -15.45     64.95 o 
   6   8   8        4.88      -33.56     33.56 o 
   7   8   8       14.53        0.00     32.50 o 
   8   8   8       35.82       38.95     26.69 o 
   9   8   8        8.19       20.25     39.89 o 
   1   1   9     4099.77     4082.67     96.10 o 
   2   1   9     1930.48     1991.01     38.02 o 
   3   1   9        1.90       32.34     49.36 o 
   4   1   9        5.02        8.64     24.80 o 
   5   1   9       20.65       10.63     16.85 o 
   6   1   9     1337.84     1551.02    117.05 o 
   7   1   9      213.43      281.81     83.48 o 
   8   1   9     2294.05     2349.68     48.64 o 
   9   1   9      434.72      397.65     26.11 o 
  10   1   9      192.60      227.54     57.35 o 
  11   1   9       58.77       49.23     25.83 o 
  12   1   9       16.18      -18.74     25.73 o 
  13   1   9      287.38      297.75     77.13 o 
  14   1   9       22.17      -14.84     27.48 o 
  15   1   9        0.48        2.71     37.46 o 
  16   1   9      214.16      201.33     53.16 o 
  17   1   9      260.10      284.77     44.92 o 
  18   1   9        0.80       98.63     86.51 o 
  19   1   9       12.41      -26.86     51.95 o 
  20   1   9        0.22      -22.20     32.28 o 
  21   1   9        2.61      -12.23     30.46 o 
  22   1   9        0.22      -41.03     41.03 o 
   0   2   9      479.53      468.95     34.81 o 
   1   2   9        1.53       30.85     67.46 o 
   2   2   9      853.98      854.33     55.30 o 
   3   2   9        8.10       75.34     50.93 o 
   4   2   9      138.47      127.34     20.11 o 
   5   2   9       90.40      114.15     20.88 o 
   6   2   9        9.27       12.82     18.98 o 
   7   2   9      572.11      612.90     57.83 o 
   8   2   9      419.64      492.43     68.88 o 
   9   2   9       31.60       76.99     24.25 o 
  10   2   9      231.62      205.21     46.67 o 
  11   2   9        0.04       85.61     79.86 o 
  12   2   9       21.99       35.45     24.92 o 
  13   2   9       17.28       86.00     54.40 o 
  14   2   9      103.12       41.32     39.77 o 
  15   2   9       62.01       20.51     57.91 o 
  16   2   9       95.18      174.22     90.68 o 
  17   2   9        5.31      -16.40     29.26 o 
  18   2   9       54.75       81.21     32.11 o 
  19   2   9        7.15       94.93     48.87 o 
  20   2   9        1.09       37.48     27.73 o 
  21   2   9        2.56      -18.45     93.23 o 
   1   3   9     1463.71     1422.00     38.93 o 
   2   3   9       70.57      117.48     18.85 o 
   3   3   9      118.13      144.15     38.73 o 
   4   3   9      144.73      163.98     39.31 o 
   5   3   9     1093.51     1109.17     37.90 o 
   6   3   9       18.26      -23.30     23.30 o 
   7   3   9      329.65      367.78     46.05 o 
   8   3   9     1021.75     1007.54     37.58 o 
   9   3   9      168.56      176.97     56.30 o 
  10   3   9      191.59      186.46     26.88 o 
  11   3   9        1.74      -11.90     24.83 o 
  12   3   9        9.15       32.04     63.99 o 
  13   3   9        0.36      -31.41     31.41 o 
  14   3   9        0.09      -28.94     28.94 o 
  15   3   9      152.24      163.66     35.95 o 
  16   3   9      150.86      170.68     33.01 o 
  17   3   9        1.27       -5.98     58.61 o 
  18   3   9       90.97       27.24     31.91 o 
  19   3   9       23.29        2.68     28.53 o 
  20   3   9        2.72      -37.06     37.06 o 
   0   4   9      178.25      109.85     25.91 o 
   1   4   9        6.74       43.24     19.46 o 
   2   4   9      125.99      143.91     21.99 o 
   3   4   9      386.61      383.66     31.27 o 
   4   4   9       12.03      -20.71     20.71 o 
   5   4   9      360.55      369.65     34.09 o 
   6   4   9       33.57       40.83     11.64 o 
   7   4   9       12.03        5.76     20.27 o 
   8   4   9       12.60      -10.84     58.78 o 
   9   4   9     1089.27      983.42     57.39 o 
  10   4   9        0.11      -52.27     60.54 o 
  11   4   9       20.90       64.57     26.40 o 
  12   4   9        9.05      -29.03     29.03 o 
  13   4   9       10.11       13.00     29.72 o 
  14   4   9       59.03       84.67     99.88 o 
  15   4   9        0.40      -44.55     50.35 o 
  16   4   9       26.64       44.11     60.26 o 
  17   4   9        1.11       22.77     25.37 o 
  18   4   9        3.73        1.94     28.45 o 
  19   4   9        6.65        7.83      2.29 o 
   1   5   9     2298.90     2538.74     60.80 o 
   2   5   9       25.05       71.61     44.55 o 
   3   5   9     1512.36     1427.47     47.87 o 
   4   5   9        0.07       55.86     38.84 o 
   5   5   9      182.32      173.38     30.26 o 
   6   5   9      369.07      327.88     31.66 o 
   7   5   9      328.87      331.70     31.69 o 
   8   5   9        0.44      -36.22     36.22 o 
   9   5   9       82.13      128.00    114.71 o 
  10   5   9      328.06      338.91     33.27 o 
  11   5   9      147.05      217.87     27.94 o 
  12   5   9        0.03       58.42     25.97 o 
  13   5   9       10.37       79.87     29.47 o 
  14   5   9       11.28       70.41     59.44 o 
  15   5   9       80.31       51.71     33.02 o 
  16   5   9       11.99       46.88     25.68 o 
  17   5   9        1.21      -23.35     23.35 o 
  18   5   9       28.59       72.80     35.48 o 
   0   6   9     1659.52     1723.58     55.47 o 
   1   6   9      488.70      403.45     38.57 o 
   2   6   9      165.65      168.81     32.27 o 
   3   6   9      207.11      198.12     32.80 o 
   4   6   9       49.66       -9.69     29.87 o 
   5   6   9       43.99       28.15     83.52 o 
   6   6   9      100.88      122.61     31.00 o 
   7   6   9     1047.16     1142.80     48.12 o 
   8   6   9      174.66      242.19     76.32 o 
   9   6   9       29.16       53.55     46.77 o 
  10   6   9      161.81      258.39    130.36 o 
  11   6   9       10.57       15.50     30.13 o 
  12   6   9        0.91      -27.17     27.17 o 
  13   6   9        5.49       19.59     45.01 o 
  14   6   9       41.45        5.18     40.14 o 
  15   6   9        1.34       44.29     24.33 o 
  16   6   9       11.08       12.26      3.40 o 
   1   7   9      101.36      146.61     36.63 o 
   2   7   9     1495.95     1316.82    153.30 o 
   3   7   9      183.64      202.16     42.49 o 
   4   7   9       16.83       87.97     29.52 o 
   5   7   9      256.76      271.42     37.37 o 
   6   7   9      210.95      138.05     66.67 o 
   7   7   9       13.13      -34.89     34.89 o 
   8   7   9       12.65       -3.56     54.98 o 
   9   7   9       54.69       23.56     30.73 o 
  10   7   9      164.07       87.81     79.38 o 
  11   7   9       14.52      107.63     57.78 o 
  12   7   9       60.72       70.96     26.75 o 
  13   7   9       24.77      -37.20     37.20 o 
   0   8   9       24.04       57.03    155.65 o 
   1   8   9      117.08      180.90     36.94 o 
   2   8   9       39.30       47.04     57.15 o 
   3   8   9       11.38      125.62    151.34 o 
   4   8   9        2.92       47.22     93.15 o 
   5   8   9       12.54      120.67     45.58 o 
   6   8   9        2.85      -12.16     40.50 o 
   7   8   9       25.07       50.30     27.39 o 
   8   8   9       40.02       32.09     45.00 o 
   0   0  10     1066.22      899.37     82.49 o 
   1   0  10       80.43       40.17     18.70 o 
   2   0  10     7693.63     7545.39    117.13 o 
   3   0  10      487.47      483.68     23.72 o 
   4   0  10       65.53       57.64     19.02 o 
   5   0  10        9.58       12.10      3.54 o 
   6   0  10     1279.82     1393.39     36.64 o 
   7   0  10      167.21      180.17     22.47 o 
   8   0  10     1081.01      940.10    121.23 o 
   9   0  10      594.20      668.80     63.11 o 
  10   0  10     1809.08     1885.31    144.91 o 
  11   0  10      542.27      568.88    155.02 o 
  12   0  10      229.80      204.46     28.06 o 
  13   0  10        9.71       -9.65     27.74 o 
  14   0  10        1.99      -27.88     28.75 o 
  15   0  10      344.10      358.71     38.47 o 
  16   0  10      939.81      945.12     82.47 o 
  17   0  10      225.06      223.57     58.22 o 
  18   0  10      257.07      291.18     67.79 o 
  19   0  10      149.11      175.60     66.12 o 
  20   0  10        2.03      -46.86    141.73 o 
  21   0  10       46.69       53.19     32.94 o 
  22   0  10        7.62       15.84     41.58 o 
   1   1  10       34.80      -13.50     17.82 o 
   2   1  10      116.80      117.78     18.38 o 
   3   1  10     1027.38     1025.97     30.43 o 
   4   1  10     7305.45     6979.27     78.62 o 
   5   1  10      154.78      203.41     20.48 o 
   6   1  10     3366.26     3154.37     56.92 o 
   7   1  10     1330.26     1425.37     56.90 o 
   8   1  10      710.90      773.71     33.06 o 
   9   1  10      568.99      621.88     34.62 o 
  10   1  10     1162.30     1104.20     38.44 o 
  11   1  10      105.24      121.71     71.86 o 
  12   1  10      682.78      562.31    119.65 o 
  13   1  10       12.01       -3.20     27.29 o 
  14   1  10      188.32      236.97     48.33 o 
  15   1  10       99.75      114.26     32.20 o 
  16   1  10      294.63      419.62    130.81 o 
  17   1  10      176.94      168.44     62.77 o 
  18   1  10       11.09      -42.96     50.39 o 
  19   1  10      144.09      139.11     87.32 o 
  20   1  10      126.96      151.82     32.61 o 
  21   1  10       13.73      -35.54     35.54 o 
   0   2  10     3966.34     3876.24     79.80 o 
   1   2  10      597.25      526.60     80.88 o 
   2   2  10     1913.62     1899.03    112.92 o 
   3   2  10      137.11      175.93     23.01 o 
   4   2  10      872.71      961.66     75.08 o 
   5   2  10      527.84      575.62     25.83 o 
   6   2  10     1121.20     1082.65     34.38 o 
   7   2  10        2.54       20.50     18.15 o 
   8   2  10     1378.06     1318.90    144.40 o 
   9   2  10      724.25      707.86     34.47 o 
  10   2  10     1426.63     1429.52     82.38 o 
  11   2  10       19.70       21.80      6.90 o 
  12   2  10      551.46      528.90     86.32 o 
  13   2  10        1.70       53.21     27.36 o 
  14   2  10      904.87      926.17     81.47 o 
  15   2  10      448.09      459.45    127.55 o 
  16   2  10       88.52      110.30     33.69 o 
  17   2  10       79.56       76.64     33.46 o 
  18   2  10       27.18       87.24     31.24 o 
  19   2  10       70.02       75.86     29.42 o 
  20   2  10        0.65       -3.30     28.44 o 
  21   2  10       83.60       50.28     27.60 o 
   1   3  10      342.92      454.13     87.72 o 
   2   3  10     3296.12     3090.65    355.39 o 
   3   3  10      109.53      128.26     30.97 o 
   4   3  10       56.53      158.19    154.61 o 
   5   3  10      850.78     1044.55     78.85 o 
   6   3  10      540.74      571.69     49.81 o 
   7   3  10       89.76       67.41     50.64 o 
   8   3  10       30.69       -3.46     24.35 o 
   9   3  10        7.09       80.25     28.43 o 
  10   3  10      105.21      169.61    102.44 o 
  11   3  10       83.96       35.55     48.55 o 
  12   3  10      503.09      560.11     40.98 o 
  13   3  10       40.85        9.28     30.22 o 
  14   3  10       19.30       58.65     30.96 o 
  15   3  10       23.64       69.01     66.71 o 
  16   3  10       59.50       61.13     44.26 o 
  17   3  10        4.41       20.13     28.27 o 
  18   3  10        3.06      -29.90     29.90 o 
  19   3  10        6.47       34.52     26.00 o 
  20   3  10       33.52      -24.98     28.18 o 
   0   4  10       30.04       64.60     20.63 o 
   1   4  10      596.46      693.58     33.50 o 
   2   4  10        0.94       29.43     22.68 o 
   3   4  10       51.93       70.73     39.23 o 
   4   4  10      193.55      250.81     25.75 o 
   5   4  10      754.77      695.17     36.79 o 
   6   4  10       40.72      -13.44     25.20 o 
   7   4  10        9.88       18.61     37.42 o 
   8   4  10        4.20      -26.01     32.88 o 
   9   4  10        8.49       30.31     43.17 o 
  10   4  10      109.01      142.58     44.59 o 
  11   4  10        9.52       57.26     46.28 o 
  12   4  10      193.48      163.97     38.82 o 
  13   4  10       22.85       73.12     88.23 o 
  14   4  10       19.10       -6.37     46.68 o 
  15   4  10        4.73       36.18     27.42 o 
  16   4  10       13.45       56.39     75.93 o 
  17   4  10        0.07       -1.63     25.03 o 
  18   4  10        1.17        1.84      0.56 o 
  19   4  10       13.46      -34.15     34.15 o 
   1   5  10      764.21      735.12     41.87 o 
   2   5  10      626.73      577.04     58.62 o 
   3   5  10      891.56      927.49     43.59 o 
   4   5  10      119.97      113.78     90.02 o 
   5   5  10       35.51       95.37     73.28 o 
   6   5  10        0.19      -32.79     56.41 o 
   7   5  10        2.16       56.87     45.86 o 
   8   5  10      199.87      145.40     34.33 o 
   9   5  10      270.63      285.17     33.07 o 
  10   5  10        9.71       20.32     83.95 o 
  11   5  10        0.54       12.85     29.95 o 
  12   5  10       29.10      -46.09     92.19 o 
  13   5  10       52.97        1.99     95.80 o 
  14   5  10        3.22        2.86    107.59 o 
  15   5  10        2.21      -17.74     30.40 o 
  16   5  10       19.99      125.61     97.18 o 
  17   5  10       32.83      -51.01     71.90 o 
   0   6  10       14.92        3.62     32.64 o 
   1   6  10      514.92      464.31     38.78 o 
   2   6  10       36.46      -30.85     30.85 o 
   3   6  10       79.60      135.81    104.45 o 
   4   6  10       89.88      110.80     28.63 o 
   5   6  10       10.78       -9.81     30.12 o 
   6   6  10      208.90      210.03     46.93 o 
   7   6  10       11.63       16.48     46.45 o 
   8   6  10      111.97      125.45     32.73 o 
   9   6  10      357.53      436.31     38.03 o 
  10   6  10       16.76      -29.95     29.95 o 
  11   6  10        7.21       11.84     52.72 o 
  12   6  10        4.02      102.06     84.62 o 
  13   6  10       41.91      177.80     78.87 o 
  14   6  10        2.68        1.48    111.75 o 
  15   6  10        0.40       -0.52     25.57 o 
   1   7  10       11.21      -40.20     44.39 o 
   2   7  10      164.84      288.43     62.31 o 
   3   7  10        0.44       -3.28    115.32 o 
   4   7  10       12.24       15.40     64.25 o 
   5   7  10       11.07       42.02     49.52 o 
   6   7  10       31.92       13.56     34.06 o 
   7   7  10       10.92      -30.95     30.95 o 
   8   7  10      117.19       75.53     30.86 o 
   9   7  10        8.11        9.91     29.40 o 
  10   7  10       31.52       65.40     25.83 o 
  11   7  10        1.83      -25.81     25.81 o 
  12   7  10       23.42       10.58     93.12 o 
   0   8  10      217.63      194.71     42.60 o 
   1   8  10        1.56       92.98     59.09 o 
   2   8  10      115.11      146.55    102.53 o 
   3   8  10       15.73       57.71     75.67 o 
   4   8  10       58.27       16.36     85.20 o 
   5   8  10        0.17      -46.86     86.75 o 
   6   8  10       36.55      -33.68     44.16 o 
   7   8  10       57.51      -39.31     60.10 o 
   1   1  11      415.64      368.83     26.32 o 
   2   1  11     2355.96     2306.26    102.83 o 
   3   1  11      561.32      557.40     26.12 o 
   4   1  11      271.57      310.99     21.94 o 
   5   1  11      729.23      759.76     64.15 o 
   6   1  11      889.20      855.19     44.40 o 
   7   1  11       36.99       47.57     13.84 o 
   8   1  11       11.03       -4.99     36.03 o 
   9   1  11       94.89       60.46     56.73 o 
  10   1  11        1.09       27.90     22.56 o 
  11   1  11      127.24      156.30     30.05 o 
  12   1  11     1003.72      931.48    149.37 o 
  13   1  11      671.84      727.94     59.16 o 
  14   1  11        0.07      -32.01     32.01 o 
  15   1  11        7.88      -26.66     49.16 o 
  16   1  11      312.51      392.38    160.10 o 
  17   1  11       14.04      -31.36     38.36 o 
  18   1  11        0.55      -33.14     33.14 o 
  19   1  11       28.12      -29.26     33.02 o 
  20   1  11       12.52      -55.05    148.80 o 
  21   1  11       67.56       53.48     31.25 o 
   0   2  11     2694.94     2713.86    246.34 o 
   1   2  11      392.64      405.48     24.28 o 
   2   2  11        1.14        8.40     16.91 o 
   3   2  11      186.24      210.53     30.53 o 
   4   2  11       17.03       45.16     17.49 o 
   5   2  11        4.53      -20.14     20.14 o 
   6   2  11       54.46       34.06     47.57 o 
   7   2  11       18.88       20.61     21.35 o 
   8   2  11      840.30      876.37     35.38 o 
   9   2  11     1114.42     1204.71     41.09 o 
  10   2  11       13.60       79.82     51.66 o 
  11   2  11     1361.08     1465.28     50.01 o 
  12   2  11      113.67      214.97     51.72 o 
  13   2  11      299.69      272.38     35.65 o 
  14   2  11       79.69       56.66     63.93 o 
  15   2  11      305.79      315.85     42.88 o 
  16   2  11        1.72      -33.56     33.56 o 
  17   2  11        0.73      102.88     79.64 o 
  18   2  11       13.35      -24.05     31.07 o 
  19   2  11       16.54      -14.78     30.89 o 
  20   2  11       45.94       26.41     27.78 o 
  21   2  11        6.58       -8.62     24.67 o 
   1   3  11      390.31      399.47     38.03 o 
   2   3  11        3.65       -9.43     17.98 o 
   3   3  11     1249.53     1394.95     87.73 o 
   4   3  11       42.87       64.73     24.73 o 
   5   3  11      296.66      230.99     25.42 o 
   6   3  11       52.26       44.55     46.96 o 
   7   3  11       24.69       43.05     21.45 o 
   8   3  11      135.01      173.70     43.39 o 
   9   3  11       82.08      128.84     26.90 o 
  10   3  11       11.36       58.01     83.91 o 
  11   3  11      278.90      360.82     34.83 o 
  12   3  11      211.73      264.71     32.32 o 
  13   3  11       22.04       20.95      6.33 o 
  14   3  11      105.98      197.23     30.95 o 
  15   3  11       45.78       71.42     70.23 o 
  16   3  11       57.24       -3.55     32.98 o 
  17   3  11       17.95      -37.84     43.56 o 
  18   3  11       46.22      -37.99     91.49 o 
  19   3  11      126.81      175.47     43.67 o 
  20   3  11        0.88       46.32     92.97 o 
   0   4  11      152.27      138.18     41.36 o 
   1   4  11      671.50      678.69     35.74 o 
   2   4  11      199.48      169.04     25.11 o 
   3   4  11     1206.94     1343.31    118.58 o 
   4   4  11       18.08       85.10     46.63 o 
   5   4  11      817.39      909.21     39.86 o 
   6   4  11       11.39       -6.71     32.77 o 
   7   4  11      444.01      440.87     39.63 o 
   8   4  11      359.70      340.84     55.11 o 
   9   4  11      150.62      199.33     28.51 o 
  10   4  11       19.37       -7.06     30.46 o 
  11   4  11       32.73      105.53     31.30 o 
  12   4  11       77.62       70.50     31.90 o 
  13   4  11       37.00       79.57     28.08 o 
  14   4  11      399.41      361.08     37.93 o 
  15   4  11        5.02      -23.64     31.59 o 
  16   4  11       44.93       71.88     28.12 o 
  17   4  11        2.17      -25.57     25.57 o 
  18   4  11       68.37       71.36     26.09 o 
   1   5  11      234.93      163.02     34.97 o 
   2   5  11       73.14       50.71     32.03 o 
   3   5  11      276.77      335.58    181.75 o 
   4   5  11      735.65      703.28     49.78 o 
   5   5  11     1094.88     1158.04    111.77 o 
   6   5  11      103.82      123.13     89.51 o 
   7   5  11       24.78      -29.30     29.30 o 
   8   5  11        5.78       -6.67     35.08 o 
   9   5  11       12.66      -28.76     28.76 o 
  10   5  11        3.48       79.76     94.50 o 
  11   5  11        1.45      -61.96     92.16 o 
  12   5  11        2.17       15.16     52.72 o 
  13   5  11      171.35      143.22     88.17 o 
  14   5  11       73.28       -5.37     41.80 o 
  15   5  11       20.75       11.25     49.75 o 
  16   5  11       16.36       17.49     41.34 o 
  17   5  11        0.14       -8.49     44.52 o 
   0   6  11      332.33      297.35     36.42 o 
   1   6  11       34.71      -17.01     31.19 o 
   2   6  11       10.81      -28.88     28.88 o 
   3   6  11       17.79      -36.53     36.53 o 
   4   6  11      107.31      110.82     32.61 o 
   5   6  11      114.57      119.85     33.75 o 
   6   6  11       45.39       60.47     19.14 o 
   7   6  11       20.45       13.51     80.40 o 
   8   6  11      411.84      310.17     81.08 o 
   9   6  11        3.61       72.06     30.95 o 
  10   6  11      151.56      137.01     66.09 o 
  11   6  11      131.31       94.55     29.56 o 
  12   6  11        2.56       12.40     26.52 o 
  13   6  11        8.04      -29.15     29.15 o 
  14   6  11       51.39      -22.81     93.90 o 
  15   6  11      105.77      138.20     32.91 o 
   1   7  11        5.98        2.72     31.57 o 
   2   7  11        1.17       35.21     73.83 o 
   3   7  11        4.07      -13.67     43.35 o 
   4   7  11       26.28      -10.58    125.85 o 
   5   7  11        2.59       12.35     35.50 o 
   6   7  11       73.75       83.76     80.75 o 
   7   7  11        2.75      -22.03     32.16 o 
   8   7  11        1.22       17.20     74.40 o 
   9   7  11        1.26      -36.56     36.56 o 
  10   7  11       16.34       -3.96     27.52 o 
  11   7  11        6.11      -77.49    101.45 o 
   0   8  11      120.40      209.68     43.79 o 
   1   8  11       36.41       41.64     36.60 o 
   2   8  11        3.56      -45.35     45.35 o 
   3   8  11       29.57       52.17     33.68 o 
   4   8  11        0.21       34.94     88.83 o 
   5   8  11       75.26      145.39     32.22 o 
   6   8  11       20.24      -26.08     31.10 o 
   0   0  12     5584.40     5696.19     70.36 o 
   1   0  12     2946.86     3053.68    248.12 o 
   2   0  12     1855.73     1970.22     41.74 o 
   3   0  12      469.48      545.98     60.64 o 
   4   0  12     2215.74     2187.88    166.17 o 
   5   0  12     1336.42     1379.79     39.31 o 
   6   0  12       29.54       50.22     14.61 o 
   7   0  12      179.97      186.35     38.82 o 
   8   0  12      281.98      308.71     27.56 o 
   9   0  12      150.62       87.46     28.92 o 
  10   0  12      613.67      566.38     94.92 o 
  11   0  12     1705.79     1714.26     52.28 o 
  12   0  12       77.81       35.81     75.12 o 
  13   0  12      196.48      164.03     67.46 o 
  14   0  12       56.96       49.50     32.65 o 
  15   0  12      373.47      306.10    135.73 o 
  16   0  12       64.18       46.96     31.75 o 
  17   0  12      299.06      325.88    114.50 o 
  18   0  12       49.78      112.38     33.97 o 
  19   0  12       10.13      -34.23     34.23 o 
  20   0  12        2.63       -1.19     73.92 o 
  21   0  12        1.49       76.86     30.64 o 
   1   1  12     1124.20     1135.00     34.79 o 
   2   1  12      314.75      378.08     43.34 o 
   3   1  12       18.22      -26.73     33.00 o 
   4   1  12      182.36      237.10     18.93 o 
   5   1  12     3134.27     3126.69     54.58 o 
   6   1  12        2.86      -19.73     19.73 o 
   7   1  12      102.40      102.05     22.30 o 
   8   1  12      973.24      933.78     68.91 o 
   9   1  12      280.82      331.35     70.00 o 
  10   1  12       18.42       58.19     23.89 o 
  11   1  12        0.43      -27.04     27.04 o 
  12   1  12      301.40      334.86     68.99 o 
  13   1  12       93.34       93.45     31.87 o 
  14   1  12      146.14      183.78     66.85 o 
  15   1  12      149.16      161.10     76.62 o 
  16   1  12       13.66       64.38     34.35 o 
  17   1  12       90.92       80.13     33.29 o 
  18   1  12        0.65       -2.29     28.75 o 
  19   1  12       10.54      -14.13     57.50 o 
  20   1  12        0.00      -31.62     31.62 o 
  21   1  12        9.54      -27.87     27.87 o 
   0   2  12      185.19      195.35     82.87 o 
   1   2  12     1759.30     1628.77     42.02 o 
   2   2  12       64.97       52.94     26.03 o 
   3   2  12      149.63      189.77     62.65 o 
   4   2  12       15.16      -12.88     45.34 o 
   5   2  12      275.72      314.50     25.22 o 
   6   2  12        1.48        4.35     20.00 o 
   7   2  12      120.36      104.04     23.67 o 
   8   2  12       37.78      105.02     72.50 o 
   9   2  12      229.51      221.96     69.15 o 
  10   2  12        4.94       33.02     51.23 o 
  11   2  12     1116.97     1202.85    148.50 o 
  12   2  12       15.20       25.68     28.23 o 
  13   2  12      142.08      224.01     65.59 o 
  14   2  12        8.30       25.69     55.25 o 
  15   2  12      440.24      414.17     38.90 o 
  16   2  12       19.15      -18.57     34.11 o 
  17   2  12       26.16       46.79     30.73 o 
  18   2  12       73.06       69.08     31.11 o 
  19   2  12        1.73       42.25    103.11 o 
  20   2  12       41.28       37.88     26.93 o 
   1   3  12        3.39      -25.90     82.54 o 
   2   3  12      178.51      195.66     26.98 o 
   3   3  12       18.90       -7.92     58.48 o 
   4   3  12      124.96      148.80     25.03 o 
   5   3  12     2030.42     2268.04     52.06 o 
   6   3  12       41.30       94.13     21.57 o 
   7   3  12      157.77      255.04     41.36 o 
   8   3  12       81.61       26.75     29.41 o 
   9   3  12      180.10      288.85    100.66 o 
  10   3  12       39.44       55.52     26.15 o 
  11   3  12        8.55      -37.70     75.56 o 
  12   3  12      142.31       73.02     29.38 o 
  13   3  12      227.82       80.84    158.53 o 
  14   3  12       18.82       11.29     29.53 o 
  15   3  12        0.08       10.30     27.61 o 
  16   3  12       60.84       94.26     30.68 o 
  17   3  12        0.63       20.03     28.74 o 
  18   3  12        3.71       17.79     54.25 o 
  19   3  12        5.10       50.45     36.23 o 
   0   4  12       41.54       51.29     29.07 o 
   1   4  12     1911.22     1902.61    190.81 o 
   2   4  12        2.95        1.64     31.94 o 
   3   4  12      278.47      245.01     36.33 o 
   4   4  12       24.58      -25.94     25.94 o 
   5   4  12      255.80      255.19     83.35 o 
   6   4  12        4.22       23.45     50.86 o 
   7   4  12        3.22      -46.51     46.51 o 
   8   4  12      148.15      145.01     71.78 o 
   9   4  12      218.95      284.53     32.09 o 
  10   4  12       44.06       48.57     53.41 o 
  11   4  12       32.15       56.74     47.81 o 
  12   4  12      264.29      276.71     33.57 o 
  13   4  12       34.89       72.79     29.33 o 
  14   4  12        5.96      -32.91     32.91 o 
  15   4  12       51.32       15.17     32.80 o 
  16   4  12        1.07       55.45     35.05 o 
  17   4  12       10.06       18.76     30.23 o 
  18   4  12       28.10        0.34     22.87 o 
   1   5  12      166.04      192.88     32.52 o 
   2   5  12     1306.85     1380.92     52.04 o 
   3   5  12      574.76      607.73     39.22 o 
   4   5  12       81.74       83.98     31.55 o 
   5   5  12      846.24      930.80     44.43 o 
   6   5  12        0.09       10.11     63.28 o 
   7   5  12        8.17       22.41     57.65 o 
   8   5  12       60.65       56.79     99.91 o 
   9   5  12       90.03      104.74     32.50 o 
  10   5  12        7.39      -29.30     29.30 o 
  11   5  12       28.25      107.16     85.70 o 
  12   5  12       63.25        6.21     46.17 o 
  13   5  12        0.25      -34.45     54.83 o 
  14   5  12       12.28      -35.63     47.39 o 
  15   5  12      143.77       87.42     29.20 o 
  16   5  12       11.72       90.06     34.53 o 
   0   6  12      593.27      534.85     43.99 o 
   1   6  12        0.03        8.84     38.58 o 
   2   6  12       85.85      108.14     92.87 o 
   3   6  12      469.75      456.01     82.52 o 
   4   6  12      149.08       37.63     88.61 o 
   5   6  12       59.58      156.84     67.65 o 
   6   6  12      153.39      104.22     71.01 o 
   7   6  12       82.02      161.18     33.62 o 
   8   6  12        0.00        5.31     26.07 o 
   9   6  12       46.21       99.28     29.15 o 
  10   6  12        5.98       26.39     28.71 o 
  11   6  12       66.71      103.02     26.15 o 
  12   6  12       15.25       49.00     87.66 o 
  13   6  12       22.74       57.08     25.98 o 
  14   6  12        0.86       45.58     23.60 o 
   1   7  12       75.13       51.25     34.28 o 
   2   7  12        1.89       19.24     74.68 o 
   3   7  12       18.57        3.70     62.24 o 
   4   7  12       59.66       86.41     30.90 o 
   5   7  12        2.08      -10.05     30.31 o 
   6   7  12       12.24       54.00     27.82 o 
   7   7  12       31.81       75.34    102.36 o 
   8   7  12       24.85       -6.83     70.36 o 
   9   7  12       22.54       59.18     71.72 o 
  10   7  12       11.63       -6.40     22.86 o 
  11   7  12       11.31      -38.32     38.32 o 
   0   8  12       90.43      141.21     93.45 o 
   1   8  12       46.92      -55.89     59.70 o 
   2   8  12       35.25      -27.83    123.49 o 
   3   8  12        4.76       36.10     30.25 o 
   4   8  12        1.42       42.39    103.36 o 
   1   1  13      587.87      649.09     55.53 o 
   2   1  13      354.63      299.54     45.93 o 
   3   1  13      121.72      127.43     23.97 o 
   4   1  13      276.41      302.35     96.37 o 
   5   1  13        2.23      -20.83     20.83 o 
   6   1  13       39.99       29.54     22.15 o 
   7   1  13     1328.36     1362.74    144.03 o 
   8   1  13        2.70        2.88      0.91 o 
   9   1  13       42.14       66.57     25.39 o 
  10   1  13      342.83      348.69     35.37 o 
  11   1  13      459.05      455.05     37.27 o 
  12   1  13        0.02      -44.52     44.52 o 
  13   1  13        1.18      -35.47     35.47 o 
  14   1  13      286.62      291.76    163.06 o 
  15   1  13      124.13      178.16     33.83 o 
  16   1  13       11.06      -27.80     31.82 o 
  17   1  13      119.61      166.53     53.18 o 
  18   1  13        7.26       13.33     32.67 o 
  19   1  13      107.84       82.36     34.55 o 
  20   1  13        0.87        1.68      0.48 o 
   0   2  13      290.98      270.73     73.83 o 
   1   2  13       55.20       53.46     19.51 o 
   2   2  13        0.53       15.04     17.53 o 
   3   2  13      166.18      130.16     25.98 o 
   4   2  13       73.18      133.62     42.12 o 
   5   2  13      104.68       75.66     21.65 o 
   6   2  13      143.35      247.52     45.54 o 
   7   2  13       29.24       49.97     39.85 o 
   8   2  13      334.29      330.07     29.75 o 
   9   2  13      357.33      399.16     32.83 o 
  10   2  13       41.20       74.13    101.41 o 
  11   2  13      342.37      329.42     33.17 o 
  12   2  13       30.34       16.86    101.35 o 
  13   2  13       77.86      133.45    134.42 o 
  14   2  13       20.85      -12.35     30.78 o 
  15   2  13        0.40      -16.02     50.96 o 
  16   2  13        1.25       14.35     78.86 o 
  17   2  13       31.04        5.99     95.74 o 
  18   2  13       32.94       93.01    104.16 o 
  19   2  13       48.97      -11.83     26.48 o 
  20   2  13       24.55       34.18     58.58 o 
   1   3  13      161.69      174.67     32.33 o 
   2   3  13       10.87       32.28     21.69 o 
   3   3  13       26.13       20.12     47.10 o 
   4   3  13     1087.56     1066.02     41.36 o 
   5   3  13        9.50      -18.39     25.73 o 
   6   3  13      224.20      218.78     53.10 o 
   7   3  13      187.93      185.49     63.03 o 
   8   3  13        0.82      -33.78     33.78 o 
   9   3  13      550.15      563.20     40.66 o 
  10   3  13      172.46      232.90     30.54 o 
  11   3  13        2.80      -19.72     40.55 o 
  12   3  13       82.52       88.31     93.07 o 
  13   3  13       44.75      -32.62     32.62 o 
  14   3  13        2.37      -19.50     29.05 o 
  15   3  13      231.99      259.85    146.99 o 
  16   3  13       10.33       46.50     28.47 o 
  17   3  13        7.06       54.22     87.07 o 
  18   3  13        2.20       36.46     34.19 o 
  19   3  13        6.64       58.67     20.48 o 
   0   4  13     5096.52     5055.26     84.27 o 
   1   4  13     1055.20     1106.99     46.06 o 
   2   4  13      520.55      588.11     37.20 o 
   3   4  13     2703.62     3062.42    251.97 o 
   4   4  13     1053.88     1037.97     65.20 o 
   5   4  13        2.50       32.70     27.61 o 
   6   4  13      367.81      326.87     34.01 o 
   7   4  13      231.15      199.19     33.00 o 
   8   4  13       40.59        6.34     30.80 o 
   9   4  13       57.15       68.86     28.07 o 
  10   4  13      215.75      159.09     60.88 o 
  11   4  13        0.65      -14.74     58.57 o 
  12   4  13        0.01      -13.25     28.41 o 
  13   4  13        0.02      -29.07     29.07 o 
  14   4  13       52.09       17.83     29.45 o 
  15   4  13        0.00        3.65     35.35 o 
  16   4  13        5.09      -27.61     27.61 o 
  17   4  13        1.85      -26.53     26.53 o 
  18   4  13        2.72      -32.38     32.38 o 
   1   5  13       20.60      124.46     39.19 o 
   2   5  13       45.05       12.49     33.38 o 
   3   5  13      430.34      419.81     42.36 o 
   4   5  13     1128.74     1025.31     50.48 o 
   5   5  13        0.09      -19.45     30.86 o 
   6   5  13      896.48      885.81     66.83 o 
   7   5  13      530.29      663.20     70.57 o 
   8   5  13       39.63       48.89     28.53 o 
   9   5  13        0.92        1.51      0.42 o 
  10   5  13      153.06      112.35     31.98 o 
  11   5  13      205.04      180.48     46.22 o 
  12   5  13      105.48      126.76     30.12 o 
  13   5  13        0.19       76.21     73.25 o 
  14   5  13        7.07      -27.91     27.91 o 
  15   5  13       44.42       45.83     67.39 o 
  16   5  13        0.00       48.51     72.24 o 
   0   6  13      913.36      876.37     88.34 o 
   1   6  13        5.85      -21.52     82.04 o 
   2   6  13       30.24       84.36     31.07 o 
   3   6  13      173.78      167.65     37.36 o 
   4   6  13      174.25      169.96     59.16 o 
   5   6  13        3.57       58.91     34.55 o 
   6   6  13       32.23       85.11     33.80 o 
   7   6  13       81.89       86.83     78.35 o 
   8   6  13        3.56      -43.36     43.36 o 
   9   6  13        1.57      -12.91     30.16 o 
  10   6  13      250.13      240.62     62.19 o 
  11   6  13       34.56       53.26     31.42 o 
  12   6  13       25.38       42.29     33.51 o 
  13   6  13        2.29       63.56     23.53 o 
   1   7  13      172.64      262.74     80.31 o 
   2   7  13        3.34       -4.21     35.47 o 
   3   7  13       15.58      -32.90     32.90 o 
   4   7  13       39.57      -31.18     31.18 o 
   5   7  13        0.65       39.85     63.86 o 
   6   7  13      115.06      208.29     86.85 o 
   7   7  13       30.30       48.52     47.23 o 
   8   7  13        7.42      -36.39     36.39 o 
   9   7  13       20.95      -12.55     50.80 o 
  10   7  13       59.77       33.29     61.25 o 
   0   8  13       96.10      325.36     93.85 o 
   1   8  13       45.63      -25.69     52.15 o 
   0   0  14     6196.30     6537.92    199.37 o 
   1   0  14      451.88      454.77     62.88 o 
   2   0  14     2162.29     2320.12    112.22 o 
   3   0  14       19.61       10.25     19.63 o 
   4   0  14      263.11      348.95    108.19 o 
   5   0  14      552.43      540.25     31.38 o 
   6   0  14        3.87       67.47     35.74 o 
   7   0  14       81.70       59.42     41.97 o 
   8   0  14     1150.84     1268.60     87.80 o 
   9   0  14     2370.42     2452.04     67.84 o 
  10   0  14     3589.15     3674.90     74.87 o 
  11   0  14     2932.62     2836.33     68.39 o 
  12   0  14      205.91      321.48     75.43 o 
  13   0  14      796.50      843.32     88.35 o 
  14   0  14      445.89      491.49    136.53 o 
  15   0  14      442.35      423.95     49.72 o 
  16   0  14        0.43      -30.62     30.62 o 
  17   0  14       12.03       33.41     33.70 o 
  18   0  14       21.74       71.10     31.04 o 
  19   0  14       69.38       -0.78     38.32 o 
  20   0  14        6.76       51.37     45.93 o 
   1   1  14       65.05       22.05     32.15 o 
   2   1  14     3178.31     3103.01    122.97 o 
   3   1  14      746.49      730.47    131.20 o 
   4   1  14      704.37      637.22     58.06 o 
   5   1  14     1209.71     1154.89     38.91 o 
   6   1  14      466.70      444.68     31.78 o 
   7   1  14       43.05       43.56     86.16 o 
   8   1  14       76.34      135.40     25.85 o 
   9   1  14        0.01       20.95     43.38 o 
  10   1  14      670.82      590.15     74.03 o 
  11   1  14      127.80      101.04     35.32 o 
  12   1  14       53.07       24.86     30.87 o 
  13   1  14      527.84      456.99    100.13 o 
  14   1  14        4.86      -33.20     33.20 o 
  15   1  14       57.40        3.25     31.04 o 
  16   1  14      202.33      275.95     45.30 o 
  17   1  14       10.87      -35.88     35.88 o 
  18   1  14       25.69       84.46     29.81 o 
  19   1  14      168.42      193.02     34.22 o 
  20   1  14      112.98       78.63     31.92 o 
   0   2  14      247.80      132.03    221.31 o 
   1   2  14      727.55      793.21    100.93 o 
   2   2  14       98.60       71.45     22.82 o 
   3   2  14       33.98       56.31     30.58 o 
   4   2  14       27.08      -60.05     60.05 o 
   5   2  14      223.76      305.38     78.92 o 
   6   2  14      235.66      235.75     28.21 o 
   7   2  14       71.41       68.60     24.25 o 
   8   2  14       49.17       58.56     32.92 o 
   9   2  14      985.01     1060.87     60.91 o 
  10   2  14      117.37      252.04     73.57 o 
  11   2  14        6.06        6.05      1.86 o 
  12   2  14       67.63       61.88     53.64 o 
  13   2  14      309.17      298.56    124.47 o 
  14   2  14      283.49      241.14     76.86 o 
  15   2  14        5.47      -15.89    105.11 o 
  16   2  14        0.04       61.07    105.52 o 
  17   2  14        5.02      -33.84     33.84 o 
  18   2  14        0.37       35.96     29.14 o 
  19   2  14        1.08      -12.47     28.40 o 
   1   3  14      560.54      572.34     34.99 o 
   2   3  14     1262.19     1308.93     44.99 o 
   3   3  14       13.75       36.30     55.46 o 
   4   3  14       85.49       83.14     25.39 o 
   5   3  14      151.06      199.93     59.74 o 
   6   3  14      221.00      174.89     72.27 o 
   7   3  14       22.86       29.00     59.92 o 
   8   3  14       42.35       13.36     30.86 o 
   9   3  14       45.42       43.45     30.32 o 
  10   3  14       37.09       65.42     34.63 o 
  11   3  14        0.01      -18.02     31.93 o 
  12   3  14       36.31       10.78     30.60 o 
  13   3  14       55.47       88.51     29.82 o 
  14   3  14        6.20       16.42     27.54 o 
  15   3  14       55.23       69.90     79.39 o 
  16   3  14      134.74      106.29     31.82 o 
  17   3  14        2.07      -13.51     57.11 o 
  18   3  14       10.24       -4.86     25.09 o 
   0   4  14      906.51      908.83     45.70 o 
   1   4  14      719.11      547.54     42.56 o 
   2   4  14      203.05      249.39     86.99 o 
   3   4  14       17.34        4.28     51.20 o 
   4   4  14       21.22       -4.55     72.64 o 
   5   4  14      421.14      388.75     47.95 o 
   6   4  14       78.63       80.22     28.84 o 
   7   4  14      162.08      139.10     84.84 o 
   8   4  14      183.86      137.04     50.71 o 
   9   4  14       18.18       26.32     38.86 o 
  10   4  14       15.32       -5.42     29.37 o 
  11   4  14       36.03       36.59     29.53 o 
  12   4  14       14.06       -3.04     31.26 o 
  13   4  14        3.02      -26.17     26.17 o 
  14   4  14       53.67       62.50     28.61 o 
  15   4  14       44.23       86.01     53.36 o 
  16   4  14       11.53       24.43     27.81 o 
  17   4  14        0.28      -24.40     24.40 o 
   1   5  14       73.84      109.14    117.46 o 
   2   5  14      219.50      236.71     35.99 o 
   3   5  14      744.75      597.76    114.68 o 
   4   5  14       34.39       66.35     36.01 o 
   5   5  14      192.21      125.39     79.31 o 
   6   5  14       37.67       59.71     56.45 o 
   7   5  14        4.39       -0.32     31.73 o 
   8   5  14       67.91      145.45     69.68 o 
   9   5  14       51.02      100.26     79.48 o 
  10   5  14       73.02       49.83     69.47 o 
  11   5  14        5.26       39.04     26.76 o 
  12   5  14       85.88      126.57     51.08 o 
  13   5  14        0.00       43.38     22.69 o 
  14   5  14        0.01        0.28     26.37 o 
  15   5  14       39.50       62.25     24.72 o 
   0   6  14        0.02      -35.35     35.35 o 
   1   6  14        2.03      -32.61     32.61 o 
   2   6  14        0.80       13.59     60.86 o 
   3   6  14      158.86      140.01     39.06 o 
   4   6  14       33.63       -4.56     35.36 o 
   5   6  14        3.83       74.34     45.03 o 
   6   6  14        8.08       27.58     28.20 o 
   7   6  14       26.54        0.70     31.96 o 
   8   6  14       30.92      -14.70     31.33 o 
   9   6  14      237.10      129.58     45.97 o 
  10   6  14        2.98       44.51     34.92 o 
  11   6  14        8.40        7.96     26.24 o 
  12   6  14        6.75      -25.00     26.16 o 
  13   6  14       16.63      -37.63     37.63 o 
   1   7  14        8.25       31.81     42.72 o 
   2   7  14        0.00       33.74     56.52 o 
   3   7  14       86.33       12.33     77.57 o 
   4   7  14        8.55      142.98     68.88 o 
   5   7  14       30.09       10.20     31.67 o 
   6   7  14        8.50       17.53     28.98 o 
   7   7  14       40.82      -11.06     31.12 o 
   8   7  14       29.14       61.25     27.22 o 
   9   7  14        3.36      -18.70     35.69 o 
   1   1  15      311.27      302.66     25.99 o 
   2   1  15       44.09       11.66     23.67 o 
   3   1  15      238.87      248.25     54.56 o 
   4   1  15       32.47       23.69     26.79 o 
   5   1  15      186.61      232.27     25.46 o 
   6   1  15      361.19      389.38     31.33 o 
   7   1  15       36.57       63.38     94.87 o 
   8   1  15      137.08      165.31     60.14 o 
   9   1  15      841.03      786.85    100.41 o 
  10   1  15       10.80       29.66     88.95 o 
  11   1  15        0.15        8.81     29.64 o 
  12   1  15       11.96        9.88     30.54 o 
  13   1  15      178.72      237.26     33.43 o 
  14   1  15       11.34      -26.81     57.59 o 
  15   1  15       30.27       66.89     83.07 o 
  16   1  15       63.45       -2.11     34.47 o 
  17   1  15        4.58      -52.74     52.74 o 
  18   1  15       82.68      114.14     30.41 o 
  19   1  15       37.78        1.49     55.13 o 
   0   2  15      448.03      185.36    370.19 o 
   1   2  15      527.30      494.31     78.64 o 
   2   2  15       28.56       26.83     37.70 o 
   3   2  15        4.95        1.01     75.92 o 
   4   2  15      140.64      165.35     28.63 o 
   5   2  15      438.59      369.31     30.84 o 
   6   2  15        0.21       35.93     40.69 o 
   7   2  15        0.08       -5.77    114.18 o 
   8   2  15       38.85       28.65     28.97 o 
   9   2  15       44.33       82.37     53.64 o 
  10   2  15        0.25       36.68     45.78 o 
  11   2  15       30.38        2.25    101.43 o 
  12   2  15       70.01       34.46     65.26 o 
  13   2  15       91.86      103.91     30.58 o 
  14   2  15       10.85      -30.32     30.32 o 
  15   2  15       64.60      -15.33     44.25 o 
  16   2  15        4.77        4.92      1.45 o 
  17   2  15       25.37      -30.01     56.72 o 
  18   2  15       86.12       75.87     30.51 o 
  19   2  15       18.29       29.79     76.98 o 
   1   3  15        0.75      -30.89     30.89 o 
   2   3  15        2.16      -42.04     42.04 o 
   3   3  15       47.63      130.46    138.29 o 
   4   3  15      202.48      219.16     35.33 o 
   5   3  15      839.86      819.57     44.79 o 
   6   3  15      176.93      184.30    117.49 o 
   7   3  15     1079.88     1219.96     50.36 o 
   8   3  15      641.44      542.17     42.72 o 
   9   3  15      376.65      404.75     72.89 o 
  10   3  15      397.54      431.43     63.60 o 
  11   3  15      109.20       68.77     32.25 o 
  12   3  15      171.54      161.27     34.17 o 
  13   3  15       81.26       43.99     33.11 o 
  14   3  15       26.81      -67.92    152.51 o 
  15   3  15       55.67       64.91     29.29 o 
  16   3  15        0.22      -31.88     31.88 o 
  17   3  15       12.28        4.46     82.82 o 
  18   3  15        5.31       45.52     37.77 o 
   0   4  15      525.72      527.41    168.52 o 
   1   4  15      246.03      248.99     33.83 o 
   2   4  15      263.09      319.37     34.93 o 
   3   4  15       72.94       85.25     37.54 o 
   4   4  15      517.05      505.62    127.42 o 
   5   4  15        6.33       27.42     44.52 o 
   6   4  15       53.33       58.25     44.75 o 
   7   4  15       57.33      104.35     58.51 o 
   8   4  15        5.41       35.30     81.22 o 
   9   4  15       11.19       35.79     28.03 o 
  10   4  15        6.12      -33.17     72.60 o 
  11   4  15      383.74      237.73     96.10 o 
  12   4  15       82.06      -19.30     42.84 o 
  13   4  15        1.13      -29.49     29.49 o 
  14   4  15       14.26       19.78     40.99 o 
  15   4  15      148.42      177.39     39.47 o 
  16   4  15        1.10      -25.32     40.77 o 
   1   5  15       40.06       27.06     42.30 o 
   2   5  15       61.50       30.44     58.44 o 
   3   5  15        9.03       44.99     26.64 o 
   4   5  15       84.36      137.83     78.61 o 
   5   5  15       11.28      -10.46     32.55 o 
   6   5  15       16.26       73.53     26.53 o 
   7   5  15      263.79      250.18     35.03 o 
   8   5  15        1.99       27.28     70.23 o 
   9   5  15       21.74       92.19     46.50 o 
  10   5  15        0.44       62.87     29.57 o 
  11   5  15       78.93      151.40     57.87 o 
  12   5  15        0.05       65.30     26.74 o 
  13   5  15        3.63       50.52     57.29 o 
  14   5  15       36.84       40.86     22.24 o 
   0   6  15        0.16      109.16     60.81 o 
   1   6  15      281.23      341.91     40.50 o 
   2   6  15      108.00       88.53     34.12 o 
   3   6  15       10.52      -11.39     32.46 o 
   4   6  15       56.24       44.00     56.61 o 
   5   6  15        3.87      -17.19     33.03 o 
   6   6  15      199.69      210.86     30.14 o 
   7   6  15       71.86       56.05     32.48 o 
   8   6  15        6.14      -25.00     30.61 o 
   9   6  15       95.57       99.53     29.46 o 
  10   6  15       34.87       37.96     10.63 o 
  11   6  15       29.70      -11.95     28.82 o 
  12   6  15       29.02      -28.68     37.34 o 
   1   7  15       40.03       17.07     32.57 o 
   2   7  15       20.12      -32.01     32.01 o 
   3   7  15      138.23      206.82     33.44 o 
   4   7  15       56.44       41.19     32.59 o 
   5   7  15      133.99      130.18     34.19 o 
   6   7  15       12.55        4.21     40.29 o 
   7   7  15      102.70       95.48     30.36 o 
   0   0  16      278.96      268.42     54.57 o 
   1   0  16      103.04       90.87     37.10 o 
   2   0  16        0.45       13.08     27.31 o 
   3   0  16       78.24      135.69     53.24 o 
   4   0  16       15.01       -6.39    113.47 o 
   5   0  16        7.45       44.87     34.31 o 
   6   0  16       14.82       15.97      4.58 o 
   7   0  16       31.13       15.80     47.52 o 
   8   0  16      737.14      717.32     44.15 o 
   9   0  16      494.11      609.13     37.14 o 
  10   0  16      111.95      116.50     44.02 o 
  11   0  16      336.48      439.18     97.31 o 
  12   0  16     1997.24     1960.73     64.56 o 
  13   0  16       46.45       95.33     38.33 o 
  14   0  16      224.15      145.35     35.28 o 
  15   0  16       10.77       25.42     33.66 o 
  16   0  16       96.91       57.14     67.77 o 
  17   0  16       16.93       28.05     33.99 o 
  18   0  16       35.58      -10.73     31.38 o 
  19   0  16       74.78       44.57     45.49 o 
   1   1  16      259.18      238.76     31.34 o 
   2   1  16      261.08      189.61     35.21 o 
   3   1  16      281.46      303.79     31.06 o 
   4   1  16       33.72       52.67     85.98 o 
   5   1  16      574.24      611.60     35.98 o 
   6   1  16      715.88      806.71    123.39 o 
   7   1  16       47.89      121.44     50.70 o 
   8   1  16       93.59      155.22     52.28 o 
   9   1  16      249.93      237.85     34.92 o 
  10   1  16      299.71      299.53     37.38 o 
  11   1  16       83.12       66.47     41.53 o 
  12   1  16       56.59      111.08     29.86 o 
  13   1  16      222.48      184.31     57.71 o 
  14   1  16       42.71      120.81     31.03 o 
  15   1  16      246.87      242.12    101.36 o 
  16   1  16       42.90       62.45     56.25 o 
  17   1  16       12.04       45.48     34.72 o 
  18   1  16        2.34      -58.67     61.75 o 
   0   2  16     1211.78     1273.76    182.22 o 
   1   2  16        6.96       -5.74     27.68 o 
   2   2  16      461.12      434.08     46.74 o 
   3   2  16      320.51      308.61     30.89 o 
   4   2  16     1243.57     1275.39     47.33 o 
   5   2  16      126.45      103.83     47.75 o 
   6   2  16      700.10      743.12     72.88 o 
   7   2  16       72.82      145.56     82.95 o 
   8   2  16       21.27       24.91     28.12 o 
   9   2  16      186.43      173.96     31.86 o 
  10   2  16       62.91       86.28     31.09 o 
  11   2  16      455.09      525.29     40.27 o 
  12   2  16      111.72      132.60     33.21 o 
  13   2  16        0.33        9.75    134.67 o 
  14   2  16       27.85       30.58      9.53 o 
  15   2  16      178.81      209.53     32.19 o 
  16   2  16        0.34       20.37     27.98 o 
  17   2  16        1.12      -52.10     52.10 o 
  18   2  16       76.08        3.89     34.45 o 
   1   3  16      416.64      468.46     66.94 o 
   2   3  16      429.69      496.99     99.85 o 
   3   3  16      114.92      116.30     29.71 o 
   4   3  16      870.97      954.45     56.00 o 
   5   3  16     1121.86     1131.19    121.25 o 
   6   3  16        6.42       52.18     61.87 o 
   7   3  16      237.84      309.85     32.73 o 
   8   3  16       37.43      -28.61     34.75 o 
   9   3  16      189.03      226.22     87.74 o 
  10   3  16      156.80      138.43     32.15 o 
  11   3  16       28.94       69.24     28.23 o 
  12   3  16        0.67      -30.26     30.26 o 
  13   3  16       28.74       57.52     59.77 o 
  14   3  16       31.76      107.50     29.06 o 
  15   3  16       12.92       50.74     93.01 o 
  16   3  16        3.71       -4.18     31.23 o 
  17   3  16        0.22      -24.38     24.38 o 
   0   4  16       36.01     -131.05    131.05 o 
   1   4  16      304.71      285.29     40.89 o 
   2   4  16      334.35      393.24     38.09 o 
   3   4  16      104.86      143.51     52.68 o 
   4   4  16      283.39      249.23     39.38 o 
   5   4  16       87.73       59.05     75.90 o 
   6   4  16      151.47      133.00     62.52 o 
   7   4  16       39.39       96.86     27.37 o 
   8   4  16      123.10      186.47     30.38 o 
   9   4  16       12.67       -3.12     30.86 o 
  10   4  16      179.22      239.02     33.49 o 
  11   4  16       29.14      -22.80     85.93 o 
  12   4  16       69.30       95.25     48.53 o 
  13   4  16        2.62        3.83     28.56 o 
  14   4  16       77.73       11.12     33.70 o 
  15   4  16        9.83       -9.33     27.32 o 
  16   4  16       46.56      106.40     31.87 o 
   1   5  16        0.02       -1.43     43.08 o 
   2   5  16       85.53       25.14     33.59 o 
   3   5  16        1.88      -10.39     30.75 o 
   4   5  16       14.42       14.86     30.47 o 
   5   5  16       10.83       28.07     32.35 o 
   6   5  16       14.45       48.08     29.57 o 
   7   5  16       20.49       54.65     28.29 o 
   8   5  16       82.42       10.07     32.53 o 
   9   5  16        1.07      -49.83     49.83 o 
  10   5  16        6.29      -46.46     58.30 o 
  11   5  16       20.05       37.60     59.88 o 
  12   5  16        3.27       23.82     48.89 o 
  13   5  16        6.10        7.03     52.83 o 
   0   6  16       24.28      -32.65     32.65 o 
   1   6  16       14.49      -26.27     34.37 o 
   2   6  16       13.02       -4.25     34.03 o 
   3   6  16        1.17        1.47      0.39 o 
   4   6  16       12.36      -30.51     30.51 o 
   5   6  16        0.22       16.65     34.59 o 
   6   6  16       13.37       85.98     64.55 o 
   7   6  16        5.90      -57.50     73.31 o 
   8   6  16        2.95      -12.82     26.29 o 
   9   6  16       33.77       37.42     28.22 o 
  10   6  16       61.88       23.14     33.07 o 
  11   6  16       23.26      -40.37     40.37 o 
   1   7  16       69.32       72.97     57.13 o 
   2   7  16       10.33        0.76     70.50 o 
   3   7  16        6.13        6.40      2.01 o 
   4   7  16       16.44       81.05     62.73 o 
   5   7  16        5.16        9.69     60.98 o 
   6   7  16       22.33       71.85     35.92 o 
   1   1  17       37.28     -111.54    117.72 o 
   2   1  17        6.56       41.69     23.80 o 
   3   1  17       17.84       13.74     33.28 o 
   4   1  17       10.82        0.55     25.94 o 
   5   1  17      372.38      328.63     34.07 o 
   6   1  17      138.46       99.71    104.86 o 
   7   1  17       98.79      125.69     29.92 o 
   8   1  17      516.82      461.28     35.67 o 
   9   1  17      213.26      268.14     34.28 o 
  10   1  17       12.56       51.10     29.39 o 
  11   1  17      161.53      184.62     56.11 o 
  12   1  17      161.18      250.96     33.62 o 
  13   1  17       37.24       94.17     30.92 o 
  14   1  17      112.26      130.72     30.71 o 
  15   1  17       32.42      -38.35     38.35 o 
  16   1  17        2.32      -49.92     66.22 o 
  17   1  17       14.57      -10.77     51.73 o 
  18   1  17       43.92       14.24     30.71 o 
   0   2  17      405.83       89.95    295.55 o 
   1   2  17       86.87      -93.16    137.89 o 
   2   2  17      132.36       89.10     32.92 o 
   3   2  17      354.91      354.77     35.40 o 
   4   2  17        6.63       47.28     56.46 o 
   5   2  17      240.42      217.20     32.95 o 
   6   2  17        0.83       51.18     67.56 o 
   7   2  17       46.55      -26.22     37.41 o 
   8   2  17      236.70      270.64     50.44 o 
   9   2  17      234.34      226.06     42.39 o 
  10   2  17      232.53      233.34     34.79 o 
  11   2  17       72.23       51.15     32.98 o 
  12   2  17       13.10       -1.29     47.23 o 
  13   2  17      103.74      101.39     32.91 o 
  14   2  17       19.39       -7.29     40.48 o 
  15   2  17        9.96       29.26     29.27 o 
  16   2  17        2.52      -16.12     28.99 o 
  17   2  17        0.79      -24.56     24.56 o 
   1   3  17      379.78      337.59     38.03 o 
   2   3  17      162.28      102.17     34.75 o 
   3   3  17     1002.82      958.45     47.44 o 
   4   3  17      823.36      810.55    199.53 o 
   5   3  17      488.12      601.63    136.26 o 
   6   3  17       39.92       94.96     39.03 o 
   7   3  17       10.01       33.16     29.85 o 
   8   3  17      216.29      180.24     42.67 o 
   9   3  17       73.20       67.29     32.26 o 
  10   3  17        1.44       79.74     53.64 o 
  11   3  17       21.83       60.25     60.25 o 
  12   3  17        2.68        0.83     29.39 o 
  13   3  17       81.06       67.69     29.87 o 
  14   3  17       14.94      -10.57     74.41 o 
  15   3  17        1.31      -65.90     65.90 o 
  16   3  17       18.15      -25.44     25.44 o 
   0   4  17     1387.84     1376.95    176.46 o 
   1   4  17       69.40       87.58     31.29 o 
   2   4  17       60.19        1.30     65.74 o 
   3   4  17      154.47      189.55     33.68 o 
   4   4  17       79.98      184.54    133.44 o 
   5   4  17       52.16      -10.13     33.04 o 
   6   4  17        7.84       23.85     30.75 o 
   7   4  17      435.04      472.43     34.08 o 
   8   4  17        5.10        6.00      1.56 o 
   9   4  17        1.35       13.36     31.00 o 
  10   4  17      135.42      201.81     56.50 o 
  11   4  17        0.72       12.28     68.48 o 
  12   4  17       62.06       22.02     47.86 o 
  13   4  17       24.53       62.06     25.56 o 
  14   4  17        2.68      -26.47     26.47 o 
  15   4  17        3.50      -22.02     25.39 o 
   1   5  17        0.05       55.95     36.96 o 
   2   5  17       46.51      -33.39     33.39 o 
   3   5  17       20.37       57.65     29.37 o 
   4   5  17      306.09      357.83     82.01 o 
   5   5  17        6.28       10.75     28.64 o 
   6   5  17      417.96      397.40     93.69 o 
   7   5  17       51.21      130.75    101.41 o 
   8   5  17        7.60      -43.15     43.53 o 
   9   5  17        0.15      -32.74     32.74 o 
  10   5  17       10.08       75.82     63.62 o 
  11   5  17      100.28       -7.21     42.98 o 
  12   5  17        2.81       27.61     94.64 o 
  13   5  17        0.00        4.67     47.82 o 
   0   6  17      244.42      306.22     58.31 o 
   1   6  17        0.01       72.61     30.71 o 
   2   6  17       54.04      105.63     58.47 o 
   3   6  17        5.58      -21.08    111.31 o 
   4   6  17       44.23       86.09     63.20 o 
   5   6  17       42.72       -0.61     27.59 o 
   6   6  17        9.71        9.27      2.81 o 
   7   6  17        6.42      -26.01     32.35 o 
   8   6  17       12.41      -23.08     25.62 o 
   9   6  17        8.36      -24.21     51.66 o 
   1   7  17        6.22      -28.66     29.92 o 
   2   7  17       23.59       25.60    105.29 o 
   3   7  17       59.69       63.07     43.13 o 
   0   0  18        5.34       50.68    103.85 o 
   1   0  18      316.94      370.27     32.30 o 
   2   0  18       16.95      -24.28     53.66 o 
   3   0  18        3.93       95.38    104.49 o 
   4   0  18       11.64      -32.84     39.62 o 
   5   0  18      119.32       88.00     64.54 o 
   6   0  18      147.22      169.80     33.35 o 
   7   0  18      727.23      797.05    147.21 o 
   8   0  18        3.28       36.62     26.98 o 
   9   0  18      240.57      242.62     43.51 o 
  10   0  18      236.97      309.26     38.25 o 
  11   0  18       14.80       92.51    105.55 o 
  12   0  18       15.34       46.31     32.76 o 
  13   0  18       11.61       65.44     33.82 o 
  14   0  18      115.43      157.64    115.04 o 
  15   0  18      157.70      184.19     35.87 o 
  16   0  18        0.79      -33.95     33.95 o 
  17   0  18      120.37       78.97     33.65 o 
   1   1  18       39.70       48.08     27.12 o 
   2   1  18       21.27        0.00     53.69 o 
   3   1  18      317.96      292.82     34.81 o 
   4   1  18      423.17      499.76     69.72 o 
   5   1  18     1094.50     1189.74     64.80 o 
   6   1  18       65.72       22.84     68.66 o 
   7   1  18       25.06       41.80     82.61 o 
   8   1  18      379.69      345.00     45.00 o 
   9   1  18      385.54      291.15     37.01 o 
  10   1  18        1.50      -41.52     80.70 o 
  11   1  18       12.13       68.57     31.22 o 
  12   1  18      187.56      151.32     34.09 o 
  13   1  18        9.33        2.74     45.45 o 
  14   1  18       11.88       87.19     59.34 o 
  15   1  18       51.22       69.61     32.20 o 
  16   1  18       79.39       98.52     30.06 o 
  17   1  18        0.03      -27.83     27.83 o 
   0   2  18     1506.37     1520.76    188.36 o 
   1   2  18     1350.40     1490.78    189.32 o 
   2   2  18      202.56      300.62    180.39 o 
   3   2  18      362.35      476.50     40.39 o 
   4   2  18      156.70      165.06     32.93 o 
   5   2  18        6.51      -64.46     83.02 o 
   6   2  18       77.23       46.78     35.31 o 
   7   2  18       39.11      -33.66     33.66 o 
   8   2  18      124.47      161.69     30.80 o 
   9   2  18      732.32      700.09     45.20 o 
  10   2  18       32.68       70.50     37.26 o 
  11   2  18        0.01      -31.97     31.97 o 
  12   2  18        5.24       11.53     29.36 o 
  13   2  18       22.14      -43.84     43.84 o 
  14   2  18       11.08       28.63     30.14 o 
  15   2  18        1.06        0.43     27.58 o 
  16   2  18       14.23       10.46     26.49 o 
   1   3  18      157.97      126.31    116.43 o 
   2   3  18      116.25      174.86     33.34 o 
   3   3  18       12.57      -40.54     40.54 o 
   4   3  18      380.81      362.43     47.55 o 
   5   3  18       17.30      -76.95     81.07 o 
   6   3  18       54.61       56.44     15.50 o 
   7   3  18      126.90       91.12     67.64 o 
   8   3  18       64.18        8.58     37.48 o 
   9   3  18        4.79       38.02     29.34 o 
  10   3  18       44.24       30.02     32.34 o 
  11   3  18      138.27      155.04     67.26 o 
  12   3  18        1.94       -3.65     52.73 o 
  13   3  18        0.80        1.08      0.30 o 
  14   3  18        1.56      -18.46     26.95 o 
  15   3  18        0.70      -57.73     57.73 o 
   0   4  18       94.72      -51.20     92.32 o 
   1   4  18       17.45      -32.20     32.20 o 
   2   4  18       26.68      -31.67     31.67 o 
   3   4  18      235.58      229.47     53.41 o 
   4   4  18        9.58      -29.63     32.28 o 
   5   4  18        0.03       47.15     31.33 o 
   6   4  18       31.46       32.58     69.10 o 
   7   4  18      166.54      164.35     32.50 o 
   8   4  18        3.99      -24.75    101.86 o 
   9   4  18        1.48       35.08     27.20 o 
  10   4  18        0.22      -29.40     29.40 o 
  11   4  18      115.04       64.83     38.53 o 
  12   4  18        1.18      -40.44     49.78 o 
  13   4  18        7.18       29.73     75.14 o 
  14   4  18        0.11        0.40     18.01 o 
   1   5  18       14.86        4.37    108.31 o 
   2   5  18        8.32       -1.22     44.04 o 
   3   5  18        1.57      -10.00     36.10 o 
   4   5  18       44.45       37.79     31.96 o 
   5   5  18       34.80       31.49     30.08 o 
   6   5  18        1.62       17.49     28.09 o 
   7   5  18        1.34       25.48     63.62 o 
   8   5  18       33.73       37.21     10.88 o 
   9   5  18       87.37       55.60     79.22 o 
  10   5  18        6.12      -49.39     58.53 o 
  11   5  18        0.38      112.31    106.72 o 
  12   5  18       21.48        0.00     35.25 o 
   0   6  18       23.55       21.65     33.42 o 
   1   6  18       43.57       31.03     66.69 o 
   2   6  18       26.46       69.64     47.08 o 
   3   6  18       17.93       45.72     27.87 o 
   4   6  18        6.66      -17.55     28.25 o 
   5   6  18       11.42      -14.14     27.06 o 
   6   6  18       25.24       18.17     75.02 o 
   7   6  18        3.40      -22.45     37.90 o 
   8   6  18        4.24       34.55     30.52 o 
   1   1  19       74.32      203.55    116.86 o 
   2   1  19        2.22      -54.63    113.19 o 
   3   1  19       20.66      -29.45     29.45 o 
   4   1  19       44.15       26.28     30.29 o 
   5   1  19        0.05        6.97     30.25 o 
   6   1  19      128.77      136.65     69.50 o 
   7   1  19      351.59      528.04    177.08 o 
   8   1  19      260.78      231.40     37.86 o 
   9   1  19       61.62      121.98     32.78 o 
  10   1  19      109.70       82.81     33.88 o 
  11   1  19       81.38      168.21     41.75 o 
  12   1  19        2.71       32.81     28.32 o 
  13   1  19        1.01        2.07     83.87 o 
  14   1  19       12.53       27.76     45.19 o 
  15   1  19       30.44      142.67     75.56 o 
  16   1  19       13.95       34.59     28.46 o 
   0   2  19      478.06        6.44    217.46 o 
   1   2  19      507.95      364.47     92.41 o 
   2   2  19      141.14      113.31     47.16 o 
   3   2  19      210.82      243.74     38.24 o 
   4   2  19      142.17      159.64     32.65 o 
   5   2  19      360.34      378.57     40.65 o 
   6   2  19      278.32      271.29     38.47 o 
   7   2  19      331.78      295.65     41.26 o 
   8   2  19       41.55       -5.23     33.62 o 
   9   2  19       10.00       28.60     41.29 o 
  10   2  19        5.63      -22.52    119.93 o 
  11   2  19      197.07      192.67     41.55 o 
  12   2  19       73.31       88.89     30.88 o 
  13   2  19        1.86       41.56     40.15 o 
  14   2  19        3.88      -30.87     30.87 o 
  15   2  19       14.89       96.21     70.40 o 
  16   2  19        6.51      -23.35     30.76 o 
   1   3  19      198.70      142.03     65.02 o 
   2   3  19      197.88      179.25     36.60 o 
   3   3  19        0.10      -37.10     37.10 o 
   4   3  19        1.50      -25.24     91.03 o 
   5   3  19      480.92      558.65     81.33 o 
   6   3  19      370.31      389.88     40.51 o 
   7   3  19        8.71      101.58     51.30 o 
   8   3  19       79.48       75.71     34.55 o 
   9   3  19      100.75       17.59     31.07 o 
  10   3  19       57.26       92.21    107.61 o 
  11   3  19        2.24      -42.64    142.32 o 
  12   3  19        5.95      -28.47     28.47 o 
  13   3  19        6.85      -29.34     29.34 o 
  14   3  19        1.34       -2.85     30.27 o 
   0   4  19      105.36      107.06     36.54 o 
   1   4  19       18.84       19.29     93.44 o 
   2   4  19       11.14       -2.12     37.00 o 
   3   4  19       13.81       46.98     31.96 o 
   4   4  19       10.18        5.89     46.39 o 
   5   4  19       46.20       24.55     52.73 o 
   6   4  19        7.54      -32.38     32.38 o 
   7   4  19       13.75      104.98     37.56 o 
   8   4  19      185.83      200.87     63.82 o 
   9   4  19       96.37      104.96     31.12 o 
  10   4  19        1.34      -59.19    115.76 o 
  11   4  19      120.41       51.18     90.27 o 
  12   4  19       44.63       69.15     26.16 o 
  13   4  19       43.70       -2.07     40.40 o 
   1   5  19        2.98        3.39     30.84 o 
   2   5  19       44.80       82.38     62.39 o 
   3   5  19       17.97       14.05     31.01 o 
   4   5  19       32.57       49.31     77.21 o 
   5   5  19       55.72       66.27     48.13 o 
   6   5  19       14.34       44.46     29.15 o 
   7   5  19       36.90       72.03     27.03 o 
   8   5  19        9.74      114.46     41.09 o 
   9   5  19        6.79       -3.58     40.00 o 
  10   5  19        0.95       10.72     47.20 o 
   0   6  19        4.91       13.38     30.82 o 
   1   6  19       13.25       -3.21     32.74 o 
   2   6  19       10.01      -31.80     31.80 o 
   3   6  19       15.52       46.32    116.44 o 
   4   6  19       15.68      -46.31     46.31 o 
   5   6  19        1.50      -61.00     61.00 o 
   6   6  19        1.24       19.99     25.06 o 
   0   0  20      391.97      537.91     60.52 o 
   1   0  20       32.49       31.25     29.67 o 
   2   0  20       28.61       76.07     31.19 o 
   3   0  20       64.00       58.63     31.71 o 
   4   0  20        5.53      -11.57     66.12 o 
   5   0  20      349.61      448.98     40.91 o 
   6   0  20        4.20      -46.04     46.04 o 
   7   0  20        1.08      -25.09     92.83 o 
   8   0  20       31.59       92.14     47.11 o 
   9   0  20      122.40      131.05     37.98 o 
  10   0  20      308.73      413.06    117.46 o 
  11   0  20      198.26      349.60    136.83 o 
  12   0  20      480.42      596.16    122.97 o 
  13   0  20        0.08       45.60     31.67 o 
  14   0  20      223.06      190.17     52.19 o 
  15   0  20        6.71      -40.94     40.94 o 
   1   1  20       13.31      -38.15     38.15 o 
   2   1  20      135.09      139.24     31.86 o 
   3   1  20       64.35       73.40     30.00 o 
   4   1  20      114.49      215.92     58.93 o 
   5   1  20        7.52        0.25     33.67 o 
   6   1  20      999.72     1076.68    146.85 o 
   7   1  20      186.36      367.87    118.70 o 
   8   1  20       17.13       21.61      6.41 o 
   9   1  20        0.33      -40.43     59.78 o 
  10   1  20      219.59      269.12     34.01 o 
  11   1  20        0.39       72.69     27.99 o 
  12   1  20       69.52       55.44     30.64 o 
  13   1  20       37.95        6.53     55.93 o 
  14   1  20        0.07        3.36     37.62 o 
  15   1  20       82.06       43.55     53.84 o 
   0   2  20     1159.37     1039.19     58.65 o 
   1   2  20       25.45      -26.86    152.33 o 
   2   2  20      317.80      281.39     43.48 o 
   3   2  20      299.52      361.34     37.57 o 
   4   2  20      414.50      373.96     70.58 o 
   5   2  20       10.63       35.94     77.45 o 
   6   2  20      153.29      138.01     33.47 o 
   7   2  20      270.24      123.10     52.41 o 
   8   2  20        9.18      -33.32     33.32 o 
   9   2  20       13.24      -30.21     30.21 o 
  10   2  20       38.21       65.45     31.57 o 
  11   2  20       30.77       86.14     26.89 o 
  12   2  20       16.41       70.47     25.27 o 
  13   2  20        0.01        0.34     24.92 o 
  14   2  20       13.89       73.05     25.14 o 
  15   2  20        5.48      -13.47     27.69 o 
   1   3  20        7.47      -35.48     35.48 o 
   2   3  20        0.23       22.08     32.51 o 
   3   3  20      110.86       79.23     36.54 o 
   4   3  20      154.99      244.92     57.24 o 
   5   3  20        2.98       -4.19     33.43 o 
   6   3  20       27.88       20.86     77.69 o 
   7   3  20      343.29      341.67     83.03 o 
   8   3  20        0.37       58.15     27.05 o 
   9   3  20       12.49       62.75     50.43 o 
  10   3  20       23.68      -26.14     26.14 o 
  11   3  20       41.61       23.89    106.62 o 
  12   3  20        1.28       48.64     25.53 o 
  13   3  20        1.42      -24.08     24.08 o 
   0   4  20       50.00       65.50     32.46 o 
   1   4  20       45.72       41.49     60.77 o 
   2   4  20        2.78      -26.21     33.42 o 
   3   4  20       11.09       38.32     58.18 o 
   4   4  20       37.71       47.36     35.54 o 
   5   4  20       11.19       38.06     42.03 o 
   6   4  20        3.61      -33.00     33.00 o 
   7   4  20        6.56      -43.47     43.47 o 
   8   4  20        1.16       30.90     28.63 o 
   9   4  20        2.31       56.15     41.62 o 
  10   4  20       25.08      -15.34     55.88 o 
  11   4  20      117.85      128.92    104.71 o 
  12   4  20       19.85       25.10     34.48 o 
   1   5  20        0.53      -30.69     30.69 o 
   2   5  20        0.28       24.39     71.74 o 
   3   5  20        0.10        2.41     34.97 o 
   4   5  20        1.28       -3.68     29.07 o 
   5   5  20       86.08      123.02     79.96 o 
   6   5  20       43.00      -30.80     65.11 o 
   7   5  20       10.85      -34.80     34.80 o 
   8   5  20       22.22       26.10     48.72 o 
   9   5  20       29.83       21.71     25.81 o 
   0   6  20       11.10       37.51     84.57 o 
   1   6  20       10.94        3.44     28.25 o 
   2   6  20        3.49       21.18     50.31 o 
   3   6  20       44.00       12.65     32.72 o 
   1   1  21        3.67      -86.19     86.19 o 
   2   1  21       49.35       91.84     36.86 o 
   3   1  21      175.83      197.59     37.14 o 
   4   1  21      226.76      302.06     40.60 o 
   5   1  21      264.32      175.66     38.08 o 
   6   1  21       36.98       44.65     50.22 o 
   7   1  21        0.92       29.32     36.28 o 
   8   1  21      122.03      227.19     82.40 o 
   9   1  21       86.41       35.71     32.30 o 
  10   1  21        0.04        8.25     49.69 o 
  11   1  21        9.22       -6.22     29.27 o 
  12   1  21        2.15       -0.96     29.15 o 
  13   1  21        0.00       16.86     28.89 o 
  14   1  21       22.93      -41.47     93.44 o 
   0   2  21      203.06      201.16     45.37 o 
   1   2  21      170.03      170.97     38.31 o 
   2   2  21       10.40       28.34     78.52 o 
   3   2  21      224.60      230.98     69.66 o 
   4   2  21       49.01       42.88     51.35 o 
   5   2  21      128.40      131.70     61.61 o 
   6   2  21        3.48        0.71     89.80 o 
   7   2  21      369.58      377.32     92.27 o 
   8   2  21        2.83        7.29     66.82 o 
   9   2  21        2.20       79.36     41.42 o 
  10   2  21        2.51       51.13     28.92 o 
  11   2  21        2.24      -80.30     80.30 o 
  12   2  21        1.31      -10.57     27.20 o 
  13   2  21       22.03       66.89     26.85 o 
  14   2  21        1.38       -6.16     35.84 o 
   1   3  21       76.95      -61.27     95.73 o 
   2   3  21      195.87      139.30     40.30 o 
   3   3  21       45.04        6.04     85.23 o 
   4   3  21      151.06      128.42     37.00 o 
   5   3  21       71.06       50.47     34.76 o 
   6   3  21        1.74      -20.83     56.35 o 
   7   3  21      137.98      172.52     37.88 o 
   8   3  21      146.08      171.78     44.09 o 
   9   3  21       15.63       37.78     76.18 o 
  10   3  21       22.39       32.06     26.91 o 
  11   3  21       55.09       57.05     26.38 o 
  12   3  21       64.84       66.38     25.34 o 
   0   4  21        0.13       16.30     34.64 o 
   1   4  21       54.25      -56.08     56.08 o 
   2   4  21        1.05      -33.10     33.10 o 
   3   4  21       35.65       19.61     79.13 o 
   4   4  21       73.06       45.98     59.58 o 
   5   4  21        4.59       18.75     26.31 o 
   6   4  21        6.75       67.59     77.41 o 
   7   4  21       97.63      128.27     29.25 o 
   8   4  21       97.46       91.41     29.21 o 
   9   4  21        9.85       57.50     27.64 o 
  10   4  21        6.33       31.74     35.62 o 
   1   5  21       44.97       67.12     81.31 o 
   2   5  21       23.91      -27.98     28.88 o 
   3   5  21       51.32       98.62     53.45 o 
   4   5  21        0.10        0.81     26.56 o 
   5   5  21        0.89       12.54     26.41 o 
   6   5  21       12.60       49.24     34.22 o 
   7   5  21       10.68      -27.81     27.81 o 
   0   0  22      240.11      350.78    155.38 o 
   1   0  22      101.31       64.23     64.23 o 
   2   0  22       43.97       52.10     90.72 o 
   3   0  22       65.48      -22.22     58.52 o 
   4   0  22       64.91       65.99     89.32 o 
   5   0  22        6.00       70.90    180.82 o 
   6   0  22      156.79      235.49     95.57 o 
   7   0  22       96.64       38.00     87.61 o 
   8   0  22       60.64      -22.44     35.68 o 
   9   0  22       75.18      146.15     52.84 o 
  10   0  22        1.11      -30.25     30.25 o 
  11   0  22       76.54       90.55     48.38 o 
  12   0  22       87.78      233.73     80.86 o 
  13   0  22       16.03      -35.67    171.40 o 
   1   1  22      143.20       51.05     78.26 o 
   2   1  22      209.64      182.27     45.36 o 
   3   1  22      380.15      544.67     91.66 o 
   4   1  22      267.58      209.29     41.04 o 
   5   1  22        7.41      -44.85    100.47 o 
   6   1  22      150.04      129.09     35.95 o 
   7   1  22       43.53      -39.77    105.54 o 
   8   1  22      152.29       98.45     37.21 o 
   9   1  22        3.32       10.46     30.27 o 
  10   1  22        1.65       44.18     25.58 o 
  11   1  22        0.01       79.56     79.27 o 
  12   1  22        6.32      -43.46     64.16 o 
  13   1  22       24.70       -2.47     36.29 o 
   0   2  22      253.84      195.04     42.07 o 
   1   2  22       56.38     -127.12    206.82 o 
   2   2  22        1.54        1.41      0.41 o 
   3   2  22       23.23       72.94     63.98 o 
   4   2  22      138.59      165.97    122.41 o 
   5   2  22      126.46      116.68     73.04 o 
   6   2  22       10.08        9.41    151.11 o 
   7   2  22       43.92       17.00     60.05 o 
   8   2  22       21.99      -31.17     31.17 o 
   9   2  22        4.49      136.51     75.21 o 
  10   2  22        1.28      -15.21     46.32 o 
  11   2  22        5.67      -26.43     26.43 o 
  12   2  22        4.66       62.14     47.02 o 
   1   3  22      109.80      110.90     72.77 o 
   2   3  22      137.35      116.02     38.02 o 
   3   3  22       12.30      -15.27     32.72 o 
   4   3  22       14.66       67.49     39.86 o 
   5   3  22      392.53      361.78    131.20 o 
   6   3  22        4.16       29.93     32.12 o 
   7   3  22       18.16       -9.83     32.59 o 
   8   3  22        2.02       62.57     29.51 o 
   9   3  22       99.09       91.56     29.36 o 
  10   3  22        4.79      -20.34     73.85 o 
  11   3  22       34.83        4.33     56.32 o 
   0   4  22        2.06      -31.91     31.91 o 
   1   4  22      209.19      201.24     65.76 o 
   2   4  22        0.51      -16.55     67.72 o 
   3   4  22        8.00      -30.07     30.07 o 
   4   4  22        2.06       34.66     28.30 o 
   5   4  22       57.90       73.06    132.01 o 
   6   4  22        1.57        1.41      0.39 o 
   7   4  22        3.03      -53.34     53.34 o 
   8   4  22        3.35      -12.74     28.04 o 
   9   4  22        2.67      -32.98     32.98 o 
   1   5  22        0.64       -0.40     26.17 o 
   2   5  22      138.91      144.98     78.04 o 
   3   5  22        5.40        6.37     24.44 o 
   4   5  22        5.10       -1.05     40.17 o 
   1   1  23      104.59      -16.28     55.57 o 
   2   1  23      100.04       -7.82    140.95 o 
   3   1  23       18.02      -44.97     46.12 o 
   4   1  23        2.31        3.44      1.00 o 
   5   1  23       68.27       61.70     37.03 o 
   6   1  23        0.11       40.32     58.66 o 
   7   1  23      104.68       72.25    104.40 o 
   8   1  23        1.16      -22.53     49.59 o 
   9   1  23        6.91        7.47     28.12 o 
  10   1  23        0.02        3.41     27.99 o 
  11   1  23       39.78      -22.00     46.41 o 
  12   1  23       40.24      -34.73     87.41 o 
   0   2  23       11.30      -35.69     35.69 o 
   1   2  23      114.46      180.14     58.02 o 
   2   2  23        4.51       42.79    133.33 o 
   3   2  23       31.26       64.19     67.34 o 
   4   2  23       21.99       37.28     62.17 o 
   5   2  23       14.24       46.55     57.43 o 
   6   2  23        5.58        1.04     84.62 o 
   7   2  23        8.72      -18.53     41.11 o 
   8   2  23        3.07        3.89      1.18 o 
   9   2  23        4.19      -17.38     65.38 o 
  10   2  23        0.10      -58.05    101.67 o 
  11   2  23        4.90        9.31     92.29 o 
   1   3  23        6.69       34.64     32.44 o 
   2   3  23       36.94       14.62     32.43 o 
   3   3  23        0.22       54.16     29.25 o 
   4   3  23        0.21        1.37     38.30 o 
   5   3  23       53.17       36.16     64.56 o 
   6   3  23       15.67       75.94     26.85 o 
   7   3  23        3.83        9.40     28.21 o 
   8   3  23       81.69       22.92     29.25 o 
   9   3  23        2.75        4.84     87.26 o 
   0   4  23       63.82       -3.10     33.56 o 
   1   4  23       60.76       57.86     30.81 o 
   2   4  23       17.89       18.21      5.91 o 
   3   4  23       97.29       89.72     27.69 o 
   4   4  23       23.72      -41.81     41.81 o 
   5   4  23       25.32      -28.23     28.23 o 
   6   4  23       16.28       14.91     26.15 o 
   7   4  23       17.39      -37.85     37.85 o 
   0   0  24       26.51       62.30     39.98 o 
   1   0  24      292.20      312.28     46.41 o 
   2   0  24       25.24      102.69     60.53 o 
   3   0  24       37.58      117.10     79.59 o 
   4   0  24       16.03       -1.18     62.52 o 
   5   0  24       66.92       84.41     32.90 o 
   6   0  24      152.62       83.31     37.09 o 
   7   0  24      247.54      211.34     37.28 o 
   8   0  24       74.29       64.99     20.69 o 
   9   0  24       83.00      -24.46     61.43 o 
  10   0  24       91.86       17.00     34.86 o 
   1   1  24       10.76       27.50     70.32 o 
   2   1  24        0.02      -38.50     38.50 o 
   3   1  24      128.62      169.43     30.36 o 
   4   1  24        6.49      -33.02     33.02 o 
   5   1  24       78.91      124.76    109.28 o 
   6   1  24       43.14       80.89     31.44 o 
   7   1  24        2.98       38.37     34.80 o 
   8   1  24       10.29      -28.15     28.15 o 
   9   1  24       26.07      -18.99     83.21 o 
  10   1  24        4.84      -24.99     24.99 o 
   0   2  24       51.58      -33.86     36.82 o 
   1   2  24       11.36      -56.31     56.31 o 
   2   2  24       30.14      -36.69     69.87 o 
   3   2  24        0.17       25.92     50.25 o 
   4   2  24        3.73        6.53     28.53 o 
   5   2  24       17.43       68.29     41.12 o 
   6   2  24        0.44      -29.80     29.80 o 
   7   2  24        5.24       33.11     28.24 o 
   8   2  24       59.64      -14.34     32.04 o 
   9   2  24        2.17      -16.60     49.55 o 
   1   3  24        3.46      -40.49     45.45 o 
   2   3  24        0.15       42.34     47.82 o 
   3   3  24        4.94       65.14     70.42 o 
   4   3  24       43.01       19.65     29.68 o 
   5   3  24        5.32      -65.53     79.61 o 
   6   3  24       41.48       56.70     83.85 o 
   7   3  24        0.00       36.18     23.19 o 
   0   4  24       56.09       25.63     26.98 o 
   1   4  24        6.00      -47.21     47.21 o 
   2   4  24        1.82       75.68     40.23 o 
   3   4  24       19.29       10.21     25.53 o 
   1   1  25        1.05       -7.14     70.20 o 
   2   1  25        2.46      -11.67     28.45 o 
   3   1  25        0.73      -35.79     35.79 o 
   4   1  25       25.69      -38.61     38.61 o 
   5   1  25       17.26       -8.64     82.44 o 
   6   1  25        1.94      -13.19     29.75 o 
   7   1  25        2.33       39.37     25.93 o 
   8   1  25        0.41       16.48     22.82 o 
   0   2  25       64.95      -28.61     84.03 o 
   1   2  25      115.07      123.14     90.47 o 
   2   2  25        4.65       22.55     64.96 o 
   3   2  25       46.86       95.80     28.45 o 
   4   2  25        2.83      -52.57     52.57 o 
   5   2  25       41.61      -21.66     51.34 o 
   6   2  25        6.11       34.69     25.51 o 
   7   2  25        7.09       49.55     22.34 o 
   1   3  25        0.02        9.61     26.34 o 
   2   3  25        0.02       81.75     34.21 o 
   3   3  25        1.41      -27.01     27.01 o 
   4   3  25       29.77      122.13     87.02 o 
   0   0  26      132.16      112.58     35.68 o 
   1   0  26       13.03       26.20    103.57 o 
   2   0  26        0.00       62.70     38.82 o 
   3   0  26      135.90      176.26     25.35 o 
   4   0  26       13.36       19.25     59.17 o 
   5   0  26       56.14       27.92     30.83 o 
   6   0  26        1.22       33.23     53.64 o 
   1   1  26      113.87      110.11     67.11 o 
   2   1  26        5.61      -33.25     33.25 o 
   3   1  26      175.21      199.65     94.95 o 
   4   1  26       35.88       80.31     32.04 o 
   5   1  26        0.27       37.10     47.45 o 
   6   1  26        0.07      -32.20     32.20 o 
   0   2  26       56.19       21.80     26.89 o 
   1   2  26       18.72       50.48     23.83 o 
   2   2  26        7.50       44.96     30.64 o 
   3   2  26       43.68      -18.48     27.53 o 
   4   2  26        9.20        9.72      2.95 o 
                                                 
